# Supplementary material for: ATP-binding cassette transporters mediate differential biosynthesis of glycosphingolipid species
Source: J Lipid Res. 2021 Sep 28;62:100128. doi: 10.1016/j.jlr.2021.100128 (PMC8569594; doi:10.1016/j.jlr.2021.100128)
Supplement: Supplemental Table S3 [file mmc2.xlsx]

## Sheet: Peptide Report
Biological sample name	Protein name	Protein accession numbers	Database sources	Protein molecular weight (Da)	Protein identification probability	Exclusive unique peptide count	Exclusive unique spectrum count	Exclusive spectrum count	Percentage of total spectra	Percentage sequence coverage	Peptide sequence	Previous amino acid	Next amino acid	Best Peptide identification probability	Best Sequest deltaCn	Best Sequest XCorr	Best Sequest Sp	Best Sequest SpRank	Best Sequest Peak Ratio	Best X! Tandem Hyper Score	Best X! Tandem -Log Expect Value	Best X! Tandem DeltaCN	Best X! Tandem Ladder Score	Number of identified +1H spectra	Number of identified +2H spectra	Number of identified +3H spectra	Number of identified +4H spectra	Number of enzymatic termini	Calculated +1H Peptide Mass (AMU)	Median Retention Time	Total Precursor Intensity	Total TIC	Peptide start index	Peptide stop index
XLB+GLTP+microsomes	DNA repair protein XRCC3 OS=Homo sapiens GN=XRCC3 PE=1 SV=1	O43542|XRCC3_HUMAN	Uniprot-Human-Nov12015.fasta	37850.5	0.992	1	1	2	0.000312	0.0231	KVPVLLSR	K	G	0.993	-0.6	0.0608	0	1	0					0	2	0	0	2	911.604	2097.43		3224.32	197	204
XLB+GLTP+microsomes	Isoform 2 of Josephin-2 OS=Homo sapiens GN=JOSD2	Q8TAC2-2|JOS2_HUMAN,Q8TAC2|JOS2_HUMAN	Uniprot-Human-Nov12015.fasta	20756.1	0.997	1	1	1	0.000156	0.137	AFLAAALAQGLCEVLLVVTK	R	E	0.997	-0.511	0.118	0	1	0					0	1	0	0	2	2087.19	2413.15		22.8175	157	176
XLB+GLTP+microsomes	Homeobox protein DBX1 OS=Homo sapiens GN=DBX1 PE=3 SV=2	A6NMT0|DBX1_HUMAN	Uniprot-Human-Nov12015.fasta	37284.4	0.997	1	1	1	0.000156	0.0262	KLAAKLGLK	K	D	0.997	-0.429	0.0451	0	1	0					0	1	0	0	2	941.651	3049.4		756.285	213	221
XLB+GLTP+microsomes	Isoform 2 of Down syndrome cell adhesion molecule-like protein 1 OS=Homo sapiens GN=DSCAML1	Q8TD84-2|DSCL1_HUMAN,Q8TD84|DSCL1_HUMAN	Uniprot-Human-Nov12015.fasta	224465	0.997	1	1	1	0.000156	0.00489	NVAVPIPHR	K	A	0.997	-0.314	0.447	0	1	0					0	1	0	0	2	1002.58	2463.47		1979.3	1884	1892
XLB+GLTP+microsomes	Isoform 2 of Maternal embryonic leucine zipper kinase OS=Homo sapiens GN=MELK	Q14680-2|MELK_HUMAN,Q14680-3|MELK_HUMAN,Q14680-4|MELK_HUMAN,Q14680-5|MELK_HUMAN,Q14680-6|MELK_HUMAN,Q14680-7|MELK_HUMAN,Q14680-8|MELK_HUMAN,Q14680|MELK_HUMAN	Uniprot-Human-Nov12015.fasta	71176.1	0.992	1	1	3	0.000468	0.0138	KARGKPVR	K	L	0.993	-0.367	0.0777	0	1	0					0	3	0	0	2	911.59	1540.18		3213.11	292	299
XLB+GLTP+microsomes	Mitogen-activated protein kinase kinase kinase 1 OS=Homo sapiens GN=MAP3K1 PE=1 SV=4	Q13233|M3K1_HUMAN	Uniprot-Human-Nov12015.fasta	164471	0.997	1	1	1	0.000156	0.0119	RAPSPDGFSPYSPEETNR	R	R	0.997	-0.205	0.635	0	1	0					0	1	0	0	2	2007.9	2925.83		266.402	289	306
XLB+GLTP+microsomes	Protein FAM118B OS=Homo sapiens GN=FAM118B PE=1 SV=1	Q9BPY3|F118B_HUMAN	Uniprot-Human-Nov12015.fasta	39500.4	0.997	1	1	10	0.00156	0.0313	LLPSLKTKKPR	K	E	0.997	-0.464	0.068	0	1	0					0	10	0	0	2	1280.84	634.534		20431.8	31	41
XLB+GLTP+microsomes	Isoform 2 of cGMP-inhibited 3',5'-cyclic phosphodiesterase B OS=Homo sapiens GN=PDE3B	Q13370-2|PDE3B_HUMAN,Q13370|PDE3B_HUMAN	Uniprot-Human-Nov12015.fasta	118812	0.997	1	1	1	0.000156	0.00848	VPVIRPRRR	K	S	0.997	0.596	0.168	0	1	0					0	1	0	0	2	1148.75	500.939		4640.58	286	294
XLB+GLTP+microsomes	Isoform 2 of BCL-6 corepressor OS=Homo sapiens GN=BCOR	Q6W2J9-2|BCOR_HUMAN,Q6W2J9-4|BCOR_HUMAN	Uniprot-Human-Nov12015.fasta	188204	0.997	1	1	1	0.000156	0.00523	RVSKGLHPK	R	K	0.997	-0.102	0.164	0	1	0					0	1	0	0	2	1021.63	1147.75		235.632	1164	1172
XLB+GLTP+microsomes	KDEL motif-containing protein 2 OS=Homo sapiens GN=KDELC2 PE=1 SV=2	Q7Z4H8|KDEL2_HUMAN	Uniprot-Human-Nov12015.fasta	58574.1	0.997	1	1	17	0.00265	0.0197	LPRALLLQLR	R	L	0.997	-0.271	0.015	0	1	0					0	17	0	0	2	1192.79	987.802		32060.6	4	13
XLB+GLTP+microsomes	Ras GTPase-activating-like protein IQGAP1 OS=Homo sapiens GN=IQGAP1 PE=1 SV=1	P46940|IQGA1_HUMAN	Uniprot-Human-Nov12015.fasta	189259	0.992	1	1	3	0.000468	0.00483	QILAPVVK	R	E	0.993	-0.297	0.138	0	1	0					0	3	0	0	2	867.566	1475.61		2794.57	1070	1077
XLB+GLTP+microsomes	Zinc finger CCHC-type and RNA-binding motif-containing protein 1 OS=Homo sapiens GN=ZCRB1 PE=1 SV=2	Q8TBF4|ZCRB1_HUMAN	Uniprot-Human-Nov12015.fasta	24592.8	0.992	1	1	2	0.000312	0.0369	VVKVTIMK	K	D	0.993	-0.262	0.427	0	1	0					0	2	0	0	2	933.58	531.996		5707.86	36	43
XLB+GLTP+microsomes	Isoform 2 of Cell division cycle and apoptosis regulator protein 1 OS=Homo sapiens GN=CCAR1	Q8IX12-2|CCAR1_HUMAN,Q8IX12|CCAR1_HUMAN	Uniprot-Human-Nov12015.fasta	132824	0.997	1	1	1	0.000156	0.0291	DDSKDDDETEEDNNQDEYDPMEAEEAEDEEDDR	K	D	0.997	-0.735	0.162	0	1	0					0	0	0	0	2	3954.35	3434.29		22781	853	885
XLB+GLTP+microsomes	Zinc finger protein 28 homolog OS=Homo sapiens GN=ZFP28 PE=1 SV=1	Q8NHY6|ZFP28_HUMAN	Uniprot-Human-Nov12015.fasta	98705	0.997	1	1	1	0.000156	0.0219	CMECGKAFGDNSSCTQHQR	K	L	0.997	-0.753	0.0122	0	1	0					0	1	0	0	2	2290.86	3220.22		73.8307	703	721
XLB+GLTP+microsomes	Isoform 3 of HAUS augmin-like complex subunit 8 OS=Homo sapiens GN=HAUS8	Q9BT25-3|HAUS8_HUMAN,Q9BT25|HAUS8_HUMAN	Uniprot-Human-Nov12015.fasta	44858.9	0.997	1	1	1	0.000156	0.0342	TTQKAPAGDGSQTR	K	G	0.997						30.1	-1.08	0.00997	0.429	0	0	1	0	2	1418.69	2401.73		5898.86	46	59
XLB+GLTP+microsomes	Isoform HNF4-Alpha-4 of Hepatocyte nuclear factor 4-alpha OS=Homo sapiens GN=HNF4A	P41235-4|HNF4A_HUMAN	Uniprot-Human-Nov12015.fasta	56140.1	0.997	1	1	31	0.00483	0.0179	LARLRHPLR	R	H	0.997	-0.771	0.057	0	1	0					0	31	0	0	2	1131.72	679.21		175234	45	53
XLB+GLTP+microsomes	Isoform 3 of UDP-glucuronosyltransferase 2B4 OS=Homo sapiens GN=UGT2B4	P06133-3|UD2B4_HUMAN,P06133|UD2B4_HUMAN	Uniprot-Human-Nov12015.fasta	42724.1	0.997	1	1	1	0.000156	0.0298	QLVKRWAELPK	K	D	0.997	-0.301	0.287	0	1	0					0	1	0	0	2	1367.82	375.24		947.817	92	102
XLB+GLTP+microsomes	Isoform p69 of 2'-5'-oligoadenylate synthase 2 OS=Homo sapiens GN=OAS2	P29728-2|OAS2_HUMAN,P29728|OAS2_HUMAN	Uniprot-Human-Nov12015.fasta	82433.3	0.997	1	1	17	0.00265	0.016	KLKPKGSLPPK	R	Y	0.997	-0.234	0.0127	0	1	0					0	17	0	0	2	1192.78	782.269		44700.5	556	566
XLB+GLTP+microsomes	Ephrin type-B receptor 3 OS=Homo sapiens GN=EPHB3 PE=1 SV=2	P54753|EPHB3_HUMAN	Uniprot-Human-Nov12015.fasta	110331	0.997	1	1	1	0.000156	0.0331	ARPPPPPSPPPGLLPLLPPLLLLPLLLLPAGCR	R	A	0.997	-0.615	0.0665	0	1	0					0	0	0	0	2	3453.1	3431.52		15691.6	4	36
XLB+GLTP+microsomes	Isoform 2 of Transmembrane protein 168 OS=Homo sapiens GN=TMEM168	Q9H0V1-2|TM168_HUMAN,Q9H0V1|TM168_HUMAN	Uniprot-Human-Nov12015.fasta	35634.7	0.997	1	1	1	0.000156	0.0319	STGMLNAIQR	R	F	0.997	-0.136	0.501	0	1	0					0	1	0	0	2	1107.55	1665.18		915.935	60	69
XLB+GLTP+microsomes	Isoform 3 of EKC/KEOPS complex subunit TPRKB OS=Homo sapiens GN=TPRKB	Q9Y3C4-3|TPRKB_HUMAN,Q9Y3C4|TPRKB_HUMAN	Uniprot-Human-Nov12015.fasta	19662	0.997	1	1	1	0.000156	0.0467	VTLLLFKDVK	R	N	0.997	-0.267	0.063	0	1	0					0	1	0	0	2	1175.74	1519.89		380.719	15	24
XLB+GLTP+microsomes	Isoform 2 of Interleukin-1 receptor-associated kinase 3 OS=Homo sapiens GN=IRAK3	Q9Y616-2|IRAK3_HUMAN,Q9Y616|IRAK3_HUMAN	Uniprot-Human-Nov12015.fasta	67768.9	0.997	1	1	1	0.000156	0.0355	NEEACNMPSSSCEESWFPK	R	Y	0.997	0.549	0.065	0	1	0					0	1	0	0	2	2289.87	3208.67		86.3157	528	546
XLB+GLTP+microsomes	Isoform APCR-1 of Recombining binding protein suppressor of hairless OS=Homo sapiens GN=RBPJ	Q06330-2|SUH_HUMAN,Q06330-3|SUH_HUMAN,Q06330-4|SUH_HUMAN,Q06330-5|SUH_HUMAN,Q06330-6|SUH_HUMAN,Q06330-7|SUH_HUMAN,Q06330|SUH_HUMAN	Uniprot-Human-Nov12015.fasta	55637.3	0.997	1	1	2	0.000312	0.0212	IKVISKPSK	R	K	0.997	-0.606	0.123	0	1	0					0	2	0	0	2	999.656	1702.66		6470.74	161	169
XLB+GLTP+microsomes	Isoform 3 of Zinc finger protein 829 OS=Homo sapiens GN=ZNF829	Q3KNS6-3|ZN829_HUMAN,Q3KNS6|ZN829_HUMAN,Q8NA42|ZN383_HUMAN	Uniprot-Human-Nov12015.fasta	50141.9	0.997	1	1	1	0.000156	0.0253	GLCSDLESMCETK	R	I	0.997	-0.165	0.31	0	1	0					0	1	0	0	2	1545.62	2370.78		445.613	103	115
XLB+GLTP+microsomes	Isoform 4 of Protein PRR14L OS=Homo sapiens GN=PRR14L	Q5THK1-4|PR14L_HUMAN,Q5THK1|PR14L_HUMAN	Uniprot-Human-Nov12015.fasta	237300	0.992	1	1	1	0.000156	0.00372	VSQIRIRK	K	T	0.993	-0.323	0.0528	0	1	0					0	1	0	0	2	999.642	3142.46		232.406	2010	2017
XLB+GLTP+microsomes	Transcription elongation factor A protein-like 5 OS=Homo sapiens GN=TCEAL5 PE=1 SV=1	Q5H9L2|TCAL5_HUMAN	Uniprot-Human-Nov12015.fasta	23306.9	0.997	1	1	1	0.000156	0.0971	EDEGEPGDEGQLEDEGNQEK	R	Q	0.997	-0.228	0.177	0	1	0					0	1	0	0	2	2205.84	3004.05		421.169	55	74
XLB+GLTP+microsomes	Charged multivesicular body protein 1a OS=Homo sapiens GN=CHMP1A PE=1 SV=1	Q9HD42|CHM1A_HUMAN	Uniprot-Human-Nov12015.fasta	21702.5	0.992	1	1	3	0.000468	0.0408	VKKALLQK	K	N	0.993	-0.291	0.0683	0	1	0					0	3	0	0	2	928.619	1066.08		19202.2	33	40
XLB+GLTP+microsomes	Isoform 2 of Neuronal acetylcholine receptor subunit alpha-4 OS=Homo sapiens GN=CHRNA4	P43681-2|ACHA4_HUMAN,P43681|ACHA4_HUMAN	Uniprot-Human-Nov12015.fasta	69958.3	0.997	1	1	1	0.000156	0.0198	AKIDLVNMHSR	K	V	0.997	-0.284	0.534	0	1	0					0	1	0	0	2	1284.67	2552.59		960.943	187	197
XLB+GLTP+microsomes	Isoform 2 of Testis-specific serine/threonine-protein kinase 4 OS=Homo sapiens GN=TSSK4	Q6SA08-2|TSSK4_HUMAN,Q6SA08|TSSK4_HUMAN	Uniprot-Human-Nov12015.fasta	37455.4	0.997	1	1	1	0.000156	0.0296	VMVAVKIISK	K	K	0.997	-0.447	0.228	0	1	0					0	1	0	0	2	1087.69	1653.53		418.614	49	58
XLB+GLTP+microsomes	Isoform Short of Double-stranded RNA-binding protein Staufen homolog 1 OS=Homo sapiens GN=STAU1	O95793-2|STAU1_HUMAN,O95793-3|STAU1_HUMAN,O95793|STAU1_HUMAN	Uniprot-Human-Nov12015.fasta	63183.1	0.997	1	1	1	0.000156	0.0363	KVTFFEPGSGDENGTSNK	R	E	0.997	-0.251	0.496	0	1	0					0	1	0	0	2	1914.87	2455.27		229.963	382	399
XLB+GLTP+microsomes	Isoform 2 of Histone acetyltransferase KAT6B OS=Homo sapiens GN=KAT6B	Q8WYB5-2|KAT6B_HUMAN,Q8WYB5-3|KAT6B_HUMAN,Q8WYB5|KAT6B_HUMAN	Uniprot-Human-Nov12015.fasta	231378	0.992	1	1	1	0.000156	0.00423	RKRPFVLK	K	K	0.993	-0.152	0.209	0	1	0					0	1	0	0	2	1043.68	1157		1179.12	1123	1130
XLB+GLTP+microsomes	Potassium voltage-gated channel subfamily S member 1 OS=Homo sapiens GN=KCNS1 PE=1 SV=2	Q96KK3|KCNS1_HUMAN	Uniprot-Human-Nov12015.fasta	58372.2	0.997	1	1	1	0.000156	0.0171	LMRIFRVLK	R	L	0.997	-0.528	0.061	0	1	0					0	1	0	0	2	1175.74	2544.39		650.196	346	354
XLB+GLTP+microsomes	Isoform 2 of Nucleobindin-2 OS=Homo sapiens GN=NUCB2	P80303-2|NUCB2_HUMAN,P80303|NUCB2_HUMAN	Uniprot-Human-Nov12015.fasta	50197.3	0.997	1	1	1	0.000156	0.0429	VYDPKNEEDDMVEMEEER	K	L	0.997	-0.414	0.0879	0	1	0					0	1	0	0	2	2257.91	3157.31		175.136	277	294
XLB+GLTP+microsomes	Putative exonuclease GOR OS=Homo sapiens GN=REXO1L1P PE=5 SV=2	Q8IX06|GOR_HUMAN	Uniprot-Human-Nov12015.fasta	73855.5	0.997	1	1	2	0.000312	0.0193	IVRRASLPSLSLK	R	K	0.997	-0.547	0.0875	0	1	0					0	2	0	0	2	1439.91	2202.75		2193.56	268	280
XLB+GLTP+microsomes	Protein FAM167B OS=Homo sapiens GN=FAM167B PE=2 SV=2	Q9BTA0|F167B_HUMAN	Uniprot-Human-Nov12015.fasta	18414.6	0.997	1	1	1	0.000156	0.092	QLAGQLLRLRAQLHR	R	L	0.997	-0.301	0.0652	0	1	0					0	1	0	0	2	1774.06	2050.65		164.662	96	110
XLB+GLTP+microsomes	Isoform 2 of Death-associated protein kinase 2 OS=Homo sapiens GN=DAPK2	Q9UIK4-2|DAPK2_HUMAN,Q9UIK4|DAPK2_HUMAN	Uniprot-Human-Nov12015.fasta	55933	0.997	1	1	2	0.000312	0.0184	DFIRKLLVK	K	E	0.997	-0.428	0.204	0	1	0					0	2	0	0	2	1131.72	938.766		3513.46	260	268
XLB+GLTP+microsomes	Isoform H14 of Myeloperoxidase OS=Homo sapiens GN=MPO	P05164-2|PERM_HUMAN,P05164-3|PERM_HUMAN,P05164|PERM_HUMAN,P11678|PERE_HUMAN	Uniprot-Human-Nov12015.fasta	83871.1	0.997	1	1	1	0.000156	0.02	SRDHGLPGYNAWR	R	R	0.997	-0.297	0.228	0	1	0					0	1	0	0	2	1529.72	2752.65		40.4575	591	603
XLB+GLTP+microsomes	Receptor-transporting protein 3 OS=Homo sapiens GN=RTP3 PE=2 SV=1	Q9BQQ7|RTP3_HUMAN	Uniprot-Human-Nov12015.fasta	27030.1	0.997	1	1	10	0.00156	0.0388	NLVFRILKK	K	C	0.997	-0.273	0.0467	0	1	0					0	10	0	0	2	1131.72	1267.05		22323.9	117	125
XLB+GLTP+microsomes	Coiled-coil domain-containing protein 71 OS=Homo sapiens GN=CCDC71 PE=2 SV=3	Q8IV32|CCD71_HUMAN	Uniprot-Human-Nov12015.fasta	49649.4	0.997	1	1	1	0.000156	0.0257	LSVVLEALVPLK	R	T	0.997	-0.416	0.0856	0	1	0					0	1	0	0	2	1280.82	683.969		1605.77	175	186
XLB+GLTP+microsomes	Isoform 2 of Ras GTPase-activating-like protein IQGAP2 OS=Homo sapiens GN=IQGAP2	Q13576-2|IQGA2_HUMAN,Q13576-3|IQGA2_HUMAN,Q13576|IQGA2_HUMAN	Uniprot-Human-Nov12015.fasta	122812	0.992	1	1	1	0.000156	0.00747	QLLAPVVK	R	E	0.993	-0.0979	0.204	0	1	0					0	1	0	0	2	867.566	1453.05		1260.5	479	486
XLB+GLTP+microsomes	Isoform 3 of D-amino acid oxidase activator OS=Homo sapiens GN=DAOA	P59103-3|DAOA_HUMAN,P59103|DAOA_HUMAN	Uniprot-Human-Nov12015.fasta	18107.9	0.997	1	1	1	0.000156	0.207	MWTCNYNQQKDQSCNHK	R	E	0.997	-0.293	0.132	0	1	0					0	1	0	0	2	2259.89	2680.52		107.186	129	145
XLB+GLTP+microsomes	Abnormal spindle-like microcephaly-associated protein OS=Homo sapiens GN=ASPM PE=1 SV=2	Q8IZT6|ASPM_HUMAN	Uniprot-Human-Nov12015.fasta	409807	1	2	2	2	0.000312	0.0069	AILPAKIAHEHFLMIK	R	R	0.997	-0.336	0.0247	0	1	0					0	1	0	0	2	1832.06	1935.38		92.2382	3013	3028
XLB+GLTP+microsomes	Abnormal spindle-like microcephaly-associated protein OS=Homo sapiens GN=ASPM PE=1 SV=2	Q8IZT6|ASPM_HUMAN	Uniprot-Human-Nov12015.fasta	409807	1	2	2	2	0.000312	0.0069	KAALLIQK	K	Y	0.993	-0.147	0.133	0	1	0					0	1	0	0	2	884.593	788.421		11548	1995	2002
XLB+GLTP+microsomes	Testis-specific serine/threonine-protein kinase 1 OS=Homo sapiens GN=TSSK1B PE=1 SV=1	Q9BXA7|TSSK1_HUMAN	Uniprot-Human-Nov12015.fasta	41619.7	0.992	1	1	1	0.000156	0.0218	LKFNVAIK	R	I	0.993	-0.153	0.451	0	1	0					0	1	0	0	2	933.577	329.761		2106.32	34	41
XLB+GLTP+microsomes	Isoform 2 of Cilia- and flagella-associated protein 43 OS=Homo sapiens GN=CFAP43	Q8NDM7-2|CFA43_HUMAN,Q8NDM7-3|CFA43_HUMAN,Q8NDM7|CFA43_HUMAN	Uniprot-Human-Nov12015.fasta	191988	0.997	1	1	1	0.000156	0.00611	EECWNSMAVK	K	G	0.997	-0.361	0.229	0	1	0					0	1	0	0	2	1254.51	1841.46		398.798	883	892
XLB+GLTP+microsomes	Isoform 2 of Cell cycle checkpoint protein RAD1 OS=Homo sapiens GN=RAD1	O60671-2|RAD1_HUMAN,O60671|RAD1_HUMAN	Uniprot-Human-Nov12015.fasta	31827.8	0.997	1	1	1	0.000156	0.0691	DSDLMEAFHCNQTQVNR	K	Y	0.997	-0.263	0.254	0	1	0					0	1	0	0	2	2081.87	2742.61		348.522	206	222
XLB+GLTP+microsomes	Multimerin-1 OS=Homo sapiens GN=MMRN1 PE=1 SV=3	Q13201|MMRN1_HUMAN	Uniprot-Human-Nov12015.fasta	138113	0.997	1	1	24	0.00374	0.00733	LLLTTKISK	K	N	0.997	-0.883	0.0106	0	1	0					0	24	0	0	2	1016.67	1375.89		98249.3	848	856
XLB+GLTP+microsomes	40S ribosomal protein S5 OS=Homo sapiens GN=RPS5 PE=1 SV=4	P46782|RS5_HUMAN	Uniprot-Human-Nov12015.fasta	22877	0.997	1	1	1	0.000156	0.0441	KLMTVRIVK	K	H	0.997	-0.332	0.0484	0	1	0					0	1	0	0	2	1087.7	3205.09		575.298	86	94
XLB+GLTP+microsomes	Isoform 2 of Nucleoporin NUP188 homolog OS=Homo sapiens GN=NUP188	Q5SRE5-2|NU188_HUMAN,Q5SRE5|NU188_HUMAN	Uniprot-Human-Nov12015.fasta	196048	0.992	1	1	1	0.000156	0.00488	LAIQLLKR	R	L	0.993	-0.299	0.179	0	1	0					0	1	0	0	2	955.63	1118.29		1423.23	870	877
XLB+GLTP+microsomes	Isoform 2 of GON-4-like protein OS=Homo sapiens GN=GON4L	Q3T8J9-2|GON4L_HUMAN,Q3T8J9-3|GON4L_HUMAN,Q3T8J9|GON4L_HUMAN	Uniprot-Human-Nov12015.fasta	248619	0.997	1	1	4	0.000623	0.00785	GVVLKLKPVATR	K	F	0.997	-0.293	0.11	0	1	0					0	4	0	0	2	1280.84	484.576		9092.62	976	987
XLB+GLTP+microsomes	Isoform 2 of Xin actin-binding repeat-containing protein 2 OS=Homo sapiens GN=XIRP2	A4UGR9-2|XIRP2_HUMAN,A4UGR9-3|XIRP2_HUMAN,A4UGR9-8|XIRP2_HUMAN,A4UGR9|XIRP2_HUMAN	Uniprot-Human-Nov12015.fasta	382298	0.992	1	1	2	0.000312	0.0024	KQIAPLIK	K	S	0.993	-0.465	0.123	0	1	0					0	2	0	0	2	911.593	2608.31		2310.25	2338	2345
XLB+GLTP+microsomes	Phosphoinositide 3-kinase regulatory subunit 6 OS=Homo sapiens GN=PIK3R6 PE=1 SV=1	Q5UE93|PI3R6_HUMAN	Uniprot-Human-Nov12015.fasta	84259.6	0.997	1	1	7	0.00109	0.0133	SPVLVRILLR	K	E	0.997	-0.392	0.0937	0	1	0					0	7	0	0	2	1165.78	740.171		8149.87	50	59
XLB+GLTP+microsomes	Isoform 2 of EH domain-binding protein 1 OS=Homo sapiens GN=EHBP1	Q8NDI1-2|EHBP1_HUMAN,Q8NDI1-3|EHBP1_HUMAN,Q8NDI1|EHBP1_HUMAN	Uniprot-Human-Nov12015.fasta	140021	0.997	1	1	1	0.000156	0.0117	KGNEEKAAITETQR	K	K	0.997	-0.274	0.368	0	1	0					0	1	0	0	2	1576.78	2235.32		333.641	1042	1055
XLB+GLTP+microsomes	Coiled-coil domain-containing protein 85A OS=Homo sapiens GN=CCDC85A PE=2 SV=3	Q96PX6|CC85A_HUMAN	Uniprot-Human-Nov12015.fasta	59974.9	0.997	1	1	1	0.000156	0.0271	NVYSGMNESTLSYVR	R	Q	0.997	-0.282	0.353	0	1	0					0	1	0	0	2	1721.77	3242.55		135.702	407	421
XLB+GLTP+microsomes	Isoform 2 of Sister chromatid cohesion protein PDS5 homolog B OS=Homo sapiens GN=PDS5B	Q9NTI5-2|PDS5B_HUMAN,Q9NTI5|PDS5B_HUMAN	Uniprot-Human-Nov12015.fasta	164672	0.997	1	1	2	0.000312	0.00647	SLVATFIVK	K	D	0.997	-0.403	0.216	0	1	0					0	2	0	0	2	977.603	230.49		4842.6	787	795
XLB+GLTP+microsomes	Isoform 2 of Vacuolar protein sorting-associated protein 72 homolog OS=Homo sapiens GN=VPS72	Q15906-2|VPS72_HUMAN,Q15906|VPS72_HUMAN	Uniprot-Human-Nov12015.fasta	41848.6	0.997	1	1	1	0.000156	0.0587	CPGPIITYHSVTVPLVGEPGPK	K	E	0.997	-0.506	0.122	0	1	0					0	1	0	0	2	2318.22	2016.22		13.7291	207	228
XLB+GLTP+microsomes	Isoform 2 of Glucose-fructose oxidoreductase domain-containing protein 1 OS=Homo sapiens GN=GFOD1	Q9NXC2-2|GFOD1_HUMAN,Q9NXC2|GFOD1_HUMAN	Uniprot-Human-Nov12015.fasta	43158.4	0.997	1	1	1	0.000156	0.0453	AVKVHGLLKTFVK	K	Q	0.997	-0.406	0.0835	0	1	0					0	1	0	0	2	1439.91	1137.42		210.284	192	204
XLB+GLTP+microsomes	Serine/threonine-protein kinase DCLK3 OS=Homo sapiens GN=DCLK3 PE=2 SV=2	Q9C098|DCLK3_HUMAN	Uniprot-Human-Nov12015.fasta	73815.6	0.992	1	1	4	0.000623	0.0123	LLVVDPKK	R	R	0.993	-0.383	0.133	0	1	0					0	4	0	0	2	911.593	1660.36		5185.46	593	600
XLB+GLTP+microsomes	Structural maintenance of chromosomes protein 5 OS=Homo sapiens GN=SMC5 PE=1 SV=2	Q8IY18|SMC5_HUMAN	Uniprot-Human-Nov12015.fasta	128810	0.992	1	1	1	0.000156	0.00727	VNAVIAPK	R	S	0.993	-0.361	0.182	0	1	0					0	1	0	0	2	811.504	3389.6		18123.3	535	542
XLB+GLTP+microsomes	Isoform 2 of CD166 antigen OS=Homo sapiens GN=ALCAM	Q13740-2|CD166_HUMAN,Q13740|CD166_HUMAN	Uniprot-Human-Nov12015.fasta	65103.8	0.997	1	1	1	0.000156	0.0298	NGKVLHPLEGAVVIIFK	R	K	0.997	-0.315	0.485	0	1	0					0	0	0	1	2	1834.1	3045.05		1374.54	173	189
XLB+GLTP+microsomes	Isoform 2 of DNA polymerase kappa OS=Homo sapiens GN=POLK	Q9UBT6-2|POLK_HUMAN,Q9UBT6-3|POLK_HUMAN,Q9UBT6-5|POLK_HUMAN,Q9UBT6-6|POLK_HUMAN,Q9UBT6|POLK_HUMAN	Uniprot-Human-Nov12015.fasta	52841.1	0.997	1	1	1	0.000156	0.036	MGLNDNKAGMEGLDKEK	R	I	0.997	-0.445	0.799	0	1	0					0	1	0	0	2	1882.85	2559.12		654.47	19	35
XLB+GLTP+microsomes	Isoform 2 of Actin-binding LIM protein 1 OS=Homo sapiens GN=ABLIM1	O14639-2|ABLM1_HUMAN,O14639-3|ABLM1_HUMAN,O14639-4|ABLM1_HUMAN,O14639-5|ABLM1_HUMAN,O14639-6|ABLM1_HUMAN,O14639|ABLM1_HUMAN	Uniprot-Human-Nov12015.fasta	87689	0.997	1	1	1	0.000156	0.0237	DYQTLPDGHMPAMRMDR	R	G	0.997	-0.289	0.27	0	1	0					0	1	0	0	2	2081.88	2757.41		268.48	687	703
XLB+GLTP+microsomes	ATP-dependent RNA helicase DHX29 OS=Homo sapiens GN=DHX29 PE=1 SV=2	Q7Z478|DHX29_HUMAN	Uniprot-Human-Nov12015.fasta	155240	0.997	1	1	1	0.000156	0.00877	QLRVLIDSVLRK	K	K	0.997	-0.594	0.074	0	1	0					0	1	0	0	2	1439.91	802.904		231.93	1331	1342
XLB+GLTP+microsomes	Caspase recruitment domain-containing protein 16 OS=Homo sapiens GN=CARD16 PE=1 SV=1	Q5EG05|CAR16_HUMAN	Uniprot-Human-Nov12015.fasta	22626.2	0.997	1	1	1	0.000156	0.0457	NILLLPLHK	R	G	0.997	-0.257	0.0299	0	1	0					0	1	0	0	2	1060.69	1710.08		687.278	167	175
XLB+GLTP+microsomes	Major facilitator superfamily domain-containing protein 3 OS=Homo sapiens GN=MFSD3 PE=2 SV=1	Q96ES6|MFSD3_HUMAN	Uniprot-Human-Nov12015.fasta	42698.3	0.997	1	1	3	0.000468	0.0218	HWKLLPLLR	K	S	0.997	-0.666	0.116	0	1	0					0	3	0	0	2	1175.74	983.363		8738.26	276	284
XLB+GLTP+microsomes	Isoform 2 of Protein arginine N-methyltransferase 6 OS=Homo sapiens GN=PRMT6	Q96LA8-2|ANM6_HUMAN,Q96LA8|ANM6_HUMAN	Uniprot-Human-Nov12015.fasta	41937.4	0.992	1	1	9	0.0014	0.0274	LRVLLRYK	R	V	0.993	-0.382	0.0298	0	1	0	19.8	-1.62	-0.303	0.312	0	9	0	0	2	1060.7	962.433		23971.6	353	360
XLB+GLTP+microsomes	60S ribosomal protein L24 OS=Homo sapiens GN=RPL24 PE=1 SV=1	P83731|RL24_HUMAN	Uniprot-Human-Nov12015.fasta	17779.5	0.997	1	1	1	0.000156	0.0764	AAPKQKIVKPVK	K	V	0.997	-0.599	0.14	0	1	0					0	1	0	0	2	1307.84	215.537		1276.41	136	147
XLB+GLTP+microsomes	Fumarylacetoacetate hydrolase domain-containing protein 2A OS=Homo sapiens GN=FAHD2A PE=1 SV=1	Q96GK7|FAH2A_HUMAN	Uniprot-Human-Nov12015.fasta	34595.2	0.997	1	1	2	0.000312	0.0382	RRLLTVLLQAQK	R	W	0.997	-0.367	0.136	0	1	0					0	2	0	0	2	1439.91	104.917		665.943	7	18
XLB+GLTP+microsomes	Protein FAM24B OS=Homo sapiens GN=FAM24B PE=3 SV=2	Q8N5W8|FA24B_HUMAN	Uniprot-Human-Nov12015.fasta	10147.1	0.997	1	2	2	0.000312	0.202	MCASFDSLPPCCCDINEGL	R	-	0.997	-0.286	0.103	0	1	0					0	1	1	0	2	2246.85	2771.7		380.865	76	94
XLB+GLTP+microsomes	Isoform 2 of RAC-gamma serine/threonine-protein kinase OS=Homo sapiens GN=AKT3	Q9Y243-2|AKT3_HUMAN	Uniprot-Human-Nov12015.fasta	54033.6	0.997	1	1	1	0.000156	0.0301	CQQSDCGMLGNWKK	K	-	0.997	-0.515	0.0658	0	1	0					0	1	0	0	2	1729.7	2071.53		271.725	452	465
XLB+GLTP+microsomes	Isoform 2 of SH3 domain-containing protein 19 OS=Homo sapiens GN=SH3D19	Q5HYK7-2|SH319_HUMAN,Q5HYK7-3|SH319_HUMAN,Q5HYK7|SH319_HUMAN	Uniprot-Human-Nov12015.fasta	86527.3	0.997	1	1	1	0.000156	0.0169	VPTPAPRPLLLKK	K	S	0.997	-0.29	0.027	0	1	0					0	1	0	0	2	1429.93	3543.72		3788.82	135	147
XLB+GLTP+microsomes	AT-rich interactive domain-containing protein 5A OS=Homo sapiens GN=ARID5A PE=1 SV=2	Q03989|ARI5A_HUMAN	Uniprot-Human-Nov12015.fasta	64075.3	0.997	1	1	1	0.000156	0.0152	KGILYPKPK	R	A	0.997	-0.375	0.216	0	1	0					0	1	0	0	2	1043.66	2.1243		10281.9	406	414
XLB+GLTP+microsomes	Cullin-1 OS=Homo sapiens GN=CUL1 PE=1 SV=2	Q13616|CUL1_HUMAN	Uniprot-Human-Nov12015.fasta	89681.4	1	2	2	3	0.000468	0.0335	LKEFLKNYLTNLLK	R	D	0.997	-0.316	0.565	0	1	0					0	0	1	0	2	1738.02	3052.69		619.426	92	105
XLB+GLTP+microsomes	Cullin-1 OS=Homo sapiens GN=CUL1 PE=1 SV=2	Q13616|CUL1_HUMAN	Uniprot-Human-Nov12015.fasta	89681.4	1	2	2	3	0.000468	0.0335	LLIQAAIVRIMK	K	M	0.997	-0.643	0.0436	0	1	0					0	2	0	0	2	1368.88	520.035		1193.41	709	720
XLB+GLTP+microsomes	Neuronal tyrosine-phosphorylated phosphoinositide-3-kinase adapter 2 OS=Homo sapiens GN=NYAP2 PE=1 SV=3	Q9P242|NYAP2_HUMAN	Uniprot-Human-Nov12015.fasta	70548.6	0.997	1	1	30	0.00468	0.0138	KIPPPKPKR	K	N	0.997	-0.597	0.0208	0	1	0					0	30	0	0	2	1060.7	668.888		153092	189	197
XLB+GLTP+microsomes	Ficolin-3 OS=Homo sapiens GN=FCN3 PE=1 SV=2	O75636|FCN3_HUMAN	Uniprot-Human-Nov12015.fasta	32903.3	0.997	1	1	1	0.000156	0.0301	CQEGPRNCR	R	E	0.997	-0.314	0.196	0	1	0					0	1	0	0	2	1177.48	2014.41		1461.68	86	94
XLB+GLTP+microsomes	Isoform B of Methionine synthase reductase OS=Homo sapiens GN=MTRR	Q9UBK8-2|MTRR_HUMAN,Q9UBK8|MTRR_HUMAN	Uniprot-Human-Nov12015.fasta	80411.3	0.997	1	1	3	0.000468	0.0129	AIPKKAFLR	R	A	0.997	-0.241	0.263	0	1	0					0	3	0	0	2	1043.67	3456.87		14577.7	405	413
XLB+GLTP+microsomes	Isoform 2 of Voltage-dependent L-type calcium channel subunit beta-3 OS=Homo sapiens GN=CACNB3	P54284-2|CACB3_HUMAN,P54284-3|CACB3_HUMAN,P54284-4|CACB3_HUMAN,P54284-5|CACB3_HUMAN,P54284|CACB3_HUMAN	Uniprot-Human-Nov12015.fasta	54356.3	0.997	1	1	1	0.000156	0.0268	VSSPKVLQRLIR	K	S	0.997	-0.269	0.17	0	1	0					0	1	0	0	2	1395.88	312.395		189.956	293	304
XLB+GLTP+microsomes	Isoform 3 of Dedicator of cytokinesis protein 9 OS=Homo sapiens GN=DOCK9	Q9BZ29-3|DOCK9_HUMAN,Q9BZ29-4|DOCK9_HUMAN,Q9BZ29-5|DOCK9_HUMAN,Q9BZ29|DOCK9_HUMAN	Uniprot-Human-Nov12015.fasta	236451	0.997	1	1	28	0.00436	0.00437	VKLLKEVFR	K	Q	0.997	-0.803	0.0223	0	1	0					0	28	0	0	2	1131.72	731.486		120861	2013	2021
XLB+GLTP+microsomes	Homeobox protein Hox-C10 OS=Homo sapiens GN=HOXC10 PE=1 SV=2	Q9NYD6|HXC10_HUMAN	Uniprot-Human-Nov12015.fasta	38073.4	0.997	1	1	1	0.000156	0.0351	EENVCCMYSAEK	K	R	0.997	-0.322	0.0752	0	1	0					0	1	0	0	2	1536.57	3049.68		948.772	107	118
XLB+GLTP+microsomes	Isoform 2 of Cytosolic phospholipase A2 gamma OS=Homo sapiens GN=PLA2G4C	Q9UP65-2|PA24C_HUMAN,Q9UP65-3|PA24C_HUMAN,Q9UP65|PA24C_HUMAN	Uniprot-Human-Nov12015.fasta	60940.6	0.997	1	1	6	0.000935	0.0171	RLHVLKALK	R	K	0.997	-0.142	0.0252	0	1	0					0	6	0	0	2	1077.73	487.823		10349.7	24	32
XLB+GLTP+microsomes	Isoform 2 of A disintegrin and metalloproteinase with thrombospondin motifs 20 OS=Homo sapiens GN=ADAMTS20	P59510-2|ATS20_HUMAN,P59510-3|ATS20_HUMAN,P59510|ATS20_HUMAN	Uniprot-Human-Nov12015.fasta	214715	0.997	1	1	1	0.000156	0.012	LETALLPTVLIKKMAQWR	K	H	0.997	-0.365	0.134	0	1	0					0	1	0	0	2	2127.24	1317.98		111.46	1140	1157
XLB+GLTP+microsomes	Isoform 2 of TBC domain-containing protein kinase-like protein OS=Homo sapiens GN=TBCK	Q8TEA7-2|TBCK_HUMAN,Q8TEA7-3|TBCK_HUMAN,Q8TEA7|TBCK_HUMAN	Uniprot-Human-Nov12015.fasta	100685	1	2	2	6	0.000935	0.0246	GKVIVIVGHVAK	K	H	0.997	-0.13	0.253	0	1	0					0	3	0	0	2	1219.79	493.466		13273.3	842	853
XLB+GLTP+microsomes	Isoform 2 of TBC domain-containing protein kinase-like protein OS=Homo sapiens GN=TBCK	Q8TEA7-2|TBCK_HUMAN,Q8TEA7-3|TBCK_HUMAN,Q8TEA7|TBCK_HUMAN	Uniprot-Human-Nov12015.fasta	100685	1	2	2	6	0.000935	0.0246	ILGRFQILK	K	T	0.997	-0.278	0.201	0	1	0					0	3	0	0	2	1087.7	2526.04		1678.23	38	46
XLB+GLTP+microsomes	Isoform 2 of Band 4.1-like protein 3 OS=Homo sapiens GN=EPB41L3	Q9Y2J2-2|E41L3_HUMAN,Q9Y2J2-3|E41L3_HUMAN,Q9Y2J2-4|E41L3_HUMAN,Q9Y2J2|E41L3_HUMAN	Uniprot-Human-Nov12015.fasta	98461.7	0.997	1	1	1	0.000156	0.0104	LLLPEAPPK	R	K	0.997	-0.228	0.262	0	1	0					0	1	0	0	2	977.603	1011.94		1298.67	389	397
XLB+GLTP+microsomes	GTPase IMAP family member 4 OS=Homo sapiens GN=GIMAP4 PE=1 SV=1	Q9NUV9|GIMA4_HUMAN	Uniprot-Human-Nov12015.fasta	37534.8	0.997	1	1	1	0.000156	0.0608	CILLTSPGPHALLLVVPLGR	R	Y	0.997	-0.493	0.0796	0	1	0					0	1	0	0	2	2126.25	1506.9		78.9896	106	125
XLB+GLTP+microsomes	Isoform 2 of Melanophilin OS=Homo sapiens GN=MLPH	Q9BV36-2|MELPH_HUMAN,Q9BV36-3|MELPH_HUMAN,Q9BV36-4|MELPH_HUMAN,Q9BV36-5|MELPH_HUMAN,Q9BV36|MELPH_HUMAN	Uniprot-Human-Nov12015.fasta	60472.4	0.997	1	1	1	0.000156	0.0157	LEALKGKIK	R	K	0.997	-0.531	0.103	0	1	0					0	1	0	0	2	999.656	1472.98		79.0658	36	44
XLB+GLTP+microsomes	Protein Shroom2 OS=Homo sapiens GN=SHROOM2 PE=1 SV=1	Q13796|SHRM2_HUMAN	Uniprot-Human-Nov12015.fasta	176412	0.997	1	1	1	0.000156	0.00619	KLLPKIPSPR	R	S	0.997	-0.186	0.136	0	1	0					0	1	0	0	2	1148.75	3591.9		17099.9	1366	1375
XLB+GLTP+microsomes	Isoform 2 of Phosphatidylcholine translocator ABCB4 OS=Homo sapiens GN=ABCB4	P21439-2|MDR3_HUMAN,P21439-3|MDR3_HUMAN,P21439|MDR3_HUMAN	Uniprot-Human-Nov12015.fasta	135264	0.997	1	1	7	0.00109	0.0086	QRIAIARALIR	K	Q	0.997	-0.111	0.031	0	1	0					0	7	0	0	2	1280.83	2675.45		8725.13	1134	1144
XLB+GLTP+microsomes	Isoform 4 of Xin actin-binding repeat-containing protein 2 OS=Homo sapiens GN=XIRP2	A4UGR9-4|XIRP2_HUMAN,A4UGR9-5|XIRP2_HUMAN,A4UGR9-6|XIRP2_HUMAN,A4UGR9-7|XIRP2_HUMAN	Uniprot-Human-Nov12015.fasta	106598	0.997	1	1	1	0.000156	0.0149	SVDFIPNEEPNMCK	R	N	0.997	-0.548	0.105	0	1	0					0	1	0	0	2	1697.7	2071.85		83.8248	485	498
XLB+GLTP+microsomes	Isoform 2 of Histone H1oo OS=Homo sapiens GN=H1FOO	Q8IZA3-2|H1FOO_HUMAN,Q8IZA3|H1FOO_HUMAN	Uniprot-Human-Nov12015.fasta	35814.4	0.997	1	1	5	0.000779	0.0435	VVAKAKAPK	K	A	0.997	-0.548	0.139	0	1	0					0	5	0	0	2	911.604	1773.46		13534.1	282	290
XLB+GLTP+microsomes	Secretoglobin family 1D member 1 OS=Homo sapiens GN=SCGB1D1 PE=1 SV=1	O95968|SG1D1_HUMAN	Uniprot-Human-Nov12015.fasta	9898.4	0.997	1	1	2	0.000312	0.1	VLITKTLGK	R	I	0.997	-0.195	0.185	0	1	0					0	2	0	0	2	972.645	1331.66		3198.76	75	83
XLB+GLTP+microsomes	G2/mitotic-specific cyclin-B3 OS=Homo sapiens GN=CCNB3 PE=1 SV=2	Q8WWL7|CCNB3_HUMAN	Uniprot-Human-Nov12015.fasta	157923	0.997	1	1	1	0.000156	0.0086	KETLLKKPLALK	K	M	0.997	-0.509	0.128	0	1	0					0	1	0	0	2	1381.91	3544.02		5637.03	906	917
XLB+GLTP+microsomes	Isoform 2 of Uncharacterized protein KIAA0753 OS=Homo sapiens GN=KIAA0753	Q2KHM9-2|K0753_HUMAN,Q2KHM9|K0753_HUMAN	Uniprot-Human-Nov12015.fasta	109408	0.997	1	1	4	0.000623	0.015	LKPLLVKAQR	R	V	0.997	-0.204	0.0592	0	1	0					0	4	0	0	2	1165.78	251.266		3009.82	688	697
XLB+GLTP+microsomes	Isoform 3 of Kinesin-like protein KIF1B OS=Homo sapiens GN=KIF1B	O60333-3|KIF1B_HUMAN	Uniprot-Human-Nov12015.fasta	130366	0.997	1	1	8	0.00125	0.0104	LPPSKLQTIVKK	K	C	0.997	-0.557	0.0208	0	1	0					0	8	0	0	2	1351.87	767.8		9284.85	688	699
XLB+GLTP+microsomes	Isoform 6 of Extended synaptotagmin-2 OS=Homo sapiens GN=ESYT2	A0FGR8-6|ESYT2_HUMAN,A0FGR8|ESYT2_HUMAN	Uniprot-Human-Nov12015.fasta	102361	0.992	1	1	1	0.000156	0.00849	AKTARGLR	R	G	0.993	-0.207	0.456	0	1	0					0	1	0	0	2	872.543	3138.68		791.231	63	70
XLB+GLTP+microsomes	Isoform 2 of Solute carrier family 12 member 3 OS=Homo sapiens GN=SLC12A3	P55017-2|S12A3_HUMAN,P55017-3|S12A3_HUMAN,P55017|S12A3_HUMAN	Uniprot-Human-Nov12015.fasta	113143	0.997	1	1	3	0.000468	0.00874	KAIISLLSK	R	F	0.997	-0.278	0.26	0	1	0					0	3	0	0	2	972.645	3189.12		11925.5	877	885
XLB+GLTP+microsomes	Isoform 2 of Mannose-P-dolichol utilization defect 1 protein OS=Homo sapiens GN=MPDU1	O75352-2|MPU1_HUMAN,O75352|MPU1_HUMAN	Uniprot-Human-Nov12015.fasta	19752.8	0.997	1	1	1	0.000156	0.108	GLGLGIVAGSLLVKLPQVFK	K	I	0.997	-0.299	0.214	0	1	0					0	0	1	0	2	2009.25	3445.9		6381.26	45	64
XLB+GLTP+microsomes	HAUS augmin-like complex subunit 5 OS=Homo sapiens GN=HAUS5 PE=1 SV=2	O94927|HAUS5_HUMAN	Uniprot-Human-Nov12015.fasta	71683	0.992	1	1	1	0.000156	0.0126	QVLILGLR	R	R	0.993	-0.424	0.176	0	1	0					0	1	0	0	2	911.604	1714.95		995.76	340	347
XLB+GLTP+microsomes	Isoform Short of 52 kDa repressor of the inhibitor of the protein kinase OS=Homo sapiens GN=PRKRIR	O43422-2|P52K_HUMAN,O43422|P52K_HUMAN	Uniprot-Human-Nov12015.fasta	87706.4	0.997	1	1	1	0.000156	0.0244	MPNFCAAPNCTR	-	K	0.997	-0.265	0.186	0	1	0					0	1	0	0	2	1455.58	1913.38		132.974	1	12
XLB+GLTP+microsomes	Isoform NKG2-H of NKG2-E type II integral membrane protein OS=Homo sapiens GN=KLRC3	Q07444-2|NKG2E_HUMAN	Uniprot-Human-Nov12015.fasta	29018.9	0.997	1	1	15	0.00234	0.0389	IIVSISFRIK	R	A	0.997	-0.404	0.0119	0	1	0					0	15	0	0	2	1175.75	1098.99		38835.2	225	234
XLB+GLTP+microsomes	Cylicin-1 OS=Homo sapiens GN=CYLC1 PE=2 SV=2	P35663|CYLC1_HUMAN	Uniprot-Human-Nov12015.fasta	74246.8	0.997	1	1	1	0.000156	0.0184	MSLPRLLKVNIR	-	T	0.997	-0.0443	0.0808	0	1	0					0	1	0	0	2	1439.89	194.998		225.708	1	12
XLB+GLTP+microsomes	Interleukin-18 receptor 1 OS=Homo sapiens GN=IL18R1 PE=1 SV=1	Q13478|IL18R_HUMAN	Uniprot-Human-Nov12015.fasta	62304.6	0.997	1	1	1	0.000156	0.0203	SNIVPVLLGPK	R	L	0.997	-0.259	0.325	0	1	0					0	1	0	0	2	1136.7	3411.87		36322.4	211	221
XLB+GLTP+microsomes	Isoform 2 of Tubby-related protein 3 OS=Homo sapiens GN=TULP3	O75386-2|TULP3_HUMAN,O75386|TULP3_HUMAN	Uniprot-Human-Nov12015.fasta	56545.4	0.997	1	1	1	0.000156	0.018	IFLLAARKR	K	K	0.997	-0.4	0.241	0	1	0					0	1	0	0	2	1087.71	165.781		1723.5	233	241
XLB+GLTP+microsomes	Uncharacterized protein KIAA1143 OS=Homo sapiens GN=KIAA1143 PE=1 SV=2	Q96AT1|K1143_HUMAN	Uniprot-Human-Nov12015.fasta	17465.5	0.992	1	1	1	0.000156	0.0519	IIYRKPVK	R	H	0.993	-0.449	0.116	0	1	0					0	1	0	0	2	1016.66	3381.08		1630.5	95	102
XLB+GLTP+microsomes	THAP domain-containing protein 8 OS=Homo sapiens GN=THAP8 PE=1 SV=1	Q8NA92|THAP8_HUMAN	Uniprot-Human-Nov12015.fasta	30081.4	0.997	1	1	1	0.000156	0.0584	MPKYCRAPNCSNTAGR	-	L	0.997	-0.369	0.867	0	1	0					0	1	0	0	2	1882.85	2537.73		1090.39	1	16
XLB+GLTP+microsomes	Isoform 2 of von Willebrand factor A domain-containing protein 3A OS=Homo sapiens GN=VWA3A	A6NCI4-2|VWA3A_HUMAN	Uniprot-Human-Nov12015.fasta	91788.7	0.997	1	1	1	0.000156	0.0149	YRKISLLPKPPK	K	H	0.997	-0.431	0.173	0	1	0					0	1	0	0	2	1439.91	413.034		420.643	4	15
XLB+GLTP+microsomes	Isoform 5 of Poly [ADP-ribose] polymerase 14 OS=Homo sapiens GN=PARP14	Q460N5-5|PAR14_HUMAN	Uniprot-Human-Nov12015.fasta	89791	0.997	1	1	1	0.000156	0.0226	LLRPLQMLLVKEGVQNAK	R	T	0.997	-0.527	0.11	0	1	0					0	1	0	0	2	2050.22	1264.21		46.3064	6	23
XLB+GLTP+microsomes	Thyrotropin-releasing hormone-degrading ectoenzyme OS=Homo sapiens GN=TRHDE PE=2 SV=1	Q9UKU6|TRHDE_HUMAN	Uniprot-Human-Nov12015.fasta	117003	0.997	1	1	1	0.000156	0.0244	LVLAFAVSLVALLAVTMLAVLLSLR	R	F	0.997	-0.188	0.252	0	1	0					0	0	0	1	2	2596.62	3429.48		23231	40	64
XLB+GLTP+microsomes	Isoform 1 of Transmembrane protein 230 OS=Homo sapiens GN=TMEM230	Q96A57-2|TM230_HUMAN,Q96A57|TM230_HUMAN	Uniprot-Human-Nov12015.fasta	13190	0.997	1	1	1	0.000156	0.109	AVPVLIIGILVFLPGFYHLR	R	I	0.997	-0.346	0.511	0	1	0					0	0	0	1	2	2237.36	3426.37		14991.9	79	98
XLB+GLTP+microsomes	Zinc finger protein 689 OS=Homo sapiens GN=ZNF689 PE=2 SV=1	Q96CS4|ZN689_HUMAN	Uniprot-Human-Nov12015.fasta	56906.6	0.997	1	1	2	0.000312	0.02	RPSKPRLIPR	R	Q	0.997	-0.323	0.208	0	1	0					0	2	0	0	2	1219.77	50.9832		9927.24	134	143
XLB+GLTP+microsomes	Isoform 10 of Neuron navigator 2 OS=Homo sapiens GN=NAV2	Q8IVL1-10|NAV2_HUMAN,Q8IVL1-11|NAV2_HUMAN,Q8IVL1-12|NAV2_HUMAN,Q8IVL1-13|NAV2_HUMAN,Q8IVL1-2|NAV2_HUMAN,Q8IVL1-3|NAV2_HUMAN,Q8IVL1-4|NAV2_HUMAN,Q8IVL1-8|NAV2_HUMAN,Q8IVL1-9|NAV2_HUMAN,Q8IVL1|NAV2_HUMAN	Uniprot-Human-Nov12015.fasta	268171	0.992	1	1	4	0.000623	0.00331	KTIELLKK	R	Q	0.993	-0.121	0.195	0	1	0					0	4	0	0	2	972.645	1140.4		4608.62	1754	1761
XLB+GLTP+microsomes	Melanoma-associated antigen B4 OS=Homo sapiens GN=MAGEB4 PE=1 SV=1	O15481|MAGB4_HUMAN	Uniprot-Human-Nov12015.fasta	38924.3	0.997	1	1	1	0.000156	0.0607	GDESQDEENASSSQASTSTER	K	S	0.997	-0.0865	0.396	0	1	0					0	0	1	0	2	2214.89	2713.73		672.963	83	103
XLB+GLTP+microsomes	Sortilin-related receptor OS=Homo sapiens GN=SORL1 PE=1 SV=2	Q92673|SORL_HUMAN	Uniprot-Human-Nov12015.fasta	248426	0.997	1	1	1	0.000156	0.00632	CDRENDCGDWSDEK	K	D	0.997	-0.563	0.0294	0	1	0					0	1	0	0	2	1786.63	3163.03		411.37	1388	1401
XLB+GLTP+microsomes	Isoform 2 of Acetylcholine receptor subunit gamma OS=Homo sapiens GN=CHRNG	P07510-2|ACHG_HUMAN,P07510|ACHG_HUMAN	Uniprot-Human-Nov12015.fasta	52020.2	0.997	1	1	1	0.000156	0.0237	VFLRLLPQLLR	K	M	0.997	-0.65	0.117	0	1	0					0	1	0	0	2	1368.87	218.181		791.81	294	304
XLB+GLTP+microsomes	Isoform 2 of UMP-CMP kinase 2, mitochondrial OS=Homo sapiens GN=CMPK2	Q5EBM0-2|CMPK2_HUMAN,Q5EBM0-3|CMPK2_HUMAN,Q5EBM0-4|CMPK2_HUMAN,Q5EBM0|CMPK2_HUMAN	Uniprot-Human-Nov12015.fasta	49447.9	0.997	1	1	1	0.000156	0.0363	AVLDLVDQCPK	R	Q	0.997	-0.144	0.482	0	1	0					0	1	0	0	2	1258.63	3040.12		216.247	235	245
XLB+GLTP+microsomes	Isoform 2 of Ran-binding protein 17 OS=Homo sapiens GN=RANBP17	Q9H2T7-2|RBP17_HUMAN,Q9H2T7|RBP17_HUMAN	Uniprot-Human-Nov12015.fasta	65568.8	0.997	1	1	1	0.000156	0.026	LAPFVIQALIQVIAK	K	I	0.997	-0.207	0.0794	0	1	0					0	1	0	0	2	1624.02	2898.2		448.903	99	113
XLB+GLTP+microsomes	Isoform 2 of Nucleolar protein 4 OS=Homo sapiens GN=NOL4	O94818-2|NOL4_HUMAN,O94818-3|NOL4_HUMAN,O94818-4|NOL4_HUMAN,O94818|NOL4_HUMAN	Uniprot-Human-Nov12015.fasta	39294.3	0.997	1	1	1	0.000156	0.0243	IDDHNSNGKNKYK	R	N	0.997	-0.287	0.468	0	1	0					0	0	1	0	2	1533.73	2832.44		384.631	36	48
XLB+GLTP+microsomes	Vascular endothelial zinc finger 1 OS=Homo sapiens GN=VEZF1 PE=1 SV=2	Q14119|VEZF1_HUMAN	Uniprot-Human-Nov12015.fasta	56930	0.992	1	1	1	0.000156	0.0154	KPSKPVKK	K	N	0.993	-0.306	0.264	0	1	0					0	1	0	0	2	911.604	2685.5		1442.52	165	172
XLB+GLTP+microsomes	Olfactory receptor 4C13 OS=Homo sapiens GN=OR4C13 PE=2 SV=2	Q8NGP0|OR4CD_HUMAN	Uniprot-Human-Nov12015.fasta	34583.3	0.997	1	1	1	0.000156	0.0615	NNVTEFILLGLTENPKMQK	R	I	0.997	-0.273	0.427	0	1	0					0	1	0	0	2	2207.13	3049.99		291.595	5	23
XLB+GLTP+microsomes	Amyloid beta A4 precursor protein-binding family B member 1-interacting protein OS=Homo sapiens GN=APBB1IP PE=1 SV=1	Q7Z5R6|AB1IP_HUMAN	Uniprot-Human-Nov12015.fasta	73184.5	0.997	1	1	1	0.000156	0.0345	QENPGHPGGAGGGEQDFMSDLMK	R	A	0.997	-0.333	0.297	0	1	0					0	0	1	0	2	2377.96	3060.48		391.852	634	656
XLB+GLTP+microsomes	Isoform 2 of Methylcytosine dioxygenase TET3 OS=Homo sapiens GN=TET3	O43151-2|TET3_HUMAN,O43151|TET3_HUMAN	Uniprot-Human-Nov12015.fasta	179352	1	2	2	5	0.000779	0.0181	DQHNLYNGCTVVCTLTK	K	E	0.997	-0.113	0.415	0	1	0					0	1	0	0	2	2025.89	2640.06		391.764	944	960
XLB+GLTP+microsomes	Isoform 2 of Methylcytosine dioxygenase TET3 OS=Homo sapiens GN=TET3	O43151-2|TET3_HUMAN,O43151|TET3_HUMAN	Uniprot-Human-Nov12015.fasta	179352	1	2	2	5	0.000779	0.0181	KPIQIKKSRPR	R	E	0.997	-0.5	0.0242	0	1	0					0	4	0	0	2	1351.85	878.571		4445.64	470	480
XLB+GLTP+microsomes	Isoform 2 of Protein ELYS OS=Homo sapiens GN=AHCTF1	Q8WYP5-2|ELYS_HUMAN,Q8WYP5-3|ELYS_HUMAN,Q8WYP5|ELYS_HUMAN	Uniprot-Human-Nov12015.fasta	252500	0.997	1	1	1	0.000156	0.00739	SPLYLVSRSLPSSSQLK	K	G	0.997	-0.367	0.28	0	1	0					0	1	0	0	2	1863.02	1938.48		232.709	1142	1158
XLB+GLTP+microsomes	Isoform 2 of Centrosomal protein of 192 kDa OS=Homo sapiens GN=CEP192	Q8TEP8-2|CE192_HUMAN,Q8TEP8-3|CE192_HUMAN,Q8TEP8|CE192_HUMAN	Uniprot-Human-Nov12015.fasta	279113	0.997	1	1	1	0.000156	0.0121	ALPLKLINRTHATVPIR	K	L	0.997	-0.452	0.0653	0	1	0					0	0	1	0	2	1913.18	2882.32		226.089	1517	1533
XLB+GLTP+microsomes	Isoform 2 of Exosome component 10 OS=Homo sapiens GN=EXOSC10	Q01780-2|EXOSX_HUMAN	Uniprot-Human-Nov12015.fasta	98091.6	0.997	1	1	1	0.000156	0.0221	KAQNIMESFENPFRMISNR	K	W	0.997	-0.146	0.329	0	1	0					0	1	0	0	2	2331.07	3109.97		131.017	680	698
XLB+GLTP+microsomes	Poly(A) polymerase beta OS=Homo sapiens GN=PAPOLB PE=2 SV=1	Q9NRJ5|PAPOB_HUMAN	Uniprot-Human-Nov12015.fasta	71683.1	0.997	1	1	4	0.000623	0.0189	ILVLEKLNNLVK	R	E	0.997	-0.17	0.0386	0	1	0					0	4	0	0	2	1395.89	993.829		586.786	62	73
XLB+GLTP+microsomes	Matrix metalloproteinase-27 OS=Homo sapiens GN=MMP27 PE=1 SV=2	Q9H306|MMP27_HUMAN	Uniprot-Human-Nov12015.fasta	59028.8	0.992	1	1	1	0.000156	0.0156	VTPLKFTK	K	I	0.993	-0.236	0.412	0	1	0					0	1	0	0	2	933.577	902.192		1118.94	141	148
XLB+GLTP+microsomes	Isoform 2 of Cytochrome P450 2C8 OS=Homo sapiens GN=CYP2C8	P10632-2|CP2C8_HUMAN,P10632|CP2C8_HUMAN	Uniprot-Human-Nov12015.fasta	55826.2	0.997	1	1	1	0.000156	0.0335	VLKNVALTRSYIR	K	E	0.997	-0.336	0.412	0	1	0					0	0	1	0	2	1532.93	3421.98		15474.9	233	245
XLB+GLTP+microsomes	Isoform 3 of Integrin alpha-10 OS=Homo sapiens GN=ITGA10	O75578-3|ITA10_HUMAN,O75578|ITA10_HUMAN	Uniprot-Human-Nov12015.fasta	112545	0.997	1	1	2	0.000312	0.00977	GKVIAFQLKK	R	D	0.997	-0.49	0.28	0	1	0					0	2	0	0	2	1131.72	2307.16		7124.44	315	324
XLB+GLTP+microsomes	Isoform 2 of Zinc finger protein 688 OS=Homo sapiens GN=ZNF688	P0C7X2-5|ZN688_HUMAN,P0C7X2|ZN688_HUMAN	Uniprot-Human-Nov12015.fasta	28904.9	0.997	1	1	1	0.000156	0.0344	RPGIRAVPR	R	A	0.997	-0.223	0.416	0	1	0					0	1	0	0	2	1021.64	1059		278.457	230	238
XLB+GLTP+microsomes	E3 ubiquitin-protein ligase BRE1A OS=Homo sapiens GN=RNF20 PE=1 SV=2	Q5VTR2|BRE1A_HUMAN	Uniprot-Human-Nov12015.fasta	113666	0.992	1	1	1	0.000156	0.00821	QLKIELKK	K	A	0.993	-0.353	0.236	0	1	0					0	1	0	0	2	999.656	1854.08		759.546	628	635
XLB+GLTP+microsomes	Isoform 2 of Dual specificity tyrosine-phosphorylation-regulated kinase 1B OS=Homo sapiens GN=DYRK1B	Q9Y463-2|DYR1B_HUMAN,Q9Y463-3|DYR1B_HUMAN,Q9Y463|DYR1B_HUMAN	Uniprot-Human-Nov12015.fasta	69199.9	1	2	2	8	0.00125	0.0526	IVEVLGIPPAAMLDQAPKAR	R	K	0.997	-0.237	0.18	0	1	0					0	1	0	0	2	2105.18	2414.6		35.2471	325	344
XLB+GLTP+microsomes	Isoform 2 of Dual specificity tyrosine-phosphorylation-regulated kinase 1B OS=Homo sapiens GN=DYRK1B	Q9Y463-2|DYR1B_HUMAN,Q9Y463-3|DYR1B_HUMAN,Q9Y463|DYR1B_HUMAN	Uniprot-Human-Nov12015.fasta	69199.9	1	2	2	8	0.00125	0.0526	LLPRRLPLAFR	R	D	0.997	-0.876	0.0156	0	1	0					0	7	0	0	2	1351.87	496.317		16190.1	28	38
XLB+GLTP+microsomes	Isoform 16 of Fibroblast growth factor receptor 2 OS=Homo sapiens GN=FGFR2	P21802-16|FGFR2_HUMAN,P21802-18|FGFR2_HUMAN,P21802-20|FGFR2_HUMAN,P21802-4|FGFR2_HUMAN,P21802-5|FGFR2_HUMAN,P21802-6|FGFR2_HUMAN,P21802-8|FGFR2_HUMAN	Uniprot-Human-Nov12015.fasta	92154.1	0.997	1	1	1	0.000156	0.0219	QVSAESSSSMNSNTPLVR	R	I	0.997	-0.258	0.804	0	1	0					0	1	0	0	2	1910.88	2550.97		1246.45	430	447
XLB+GLTP+microsomes	Isoform 2 of Actin filament-associated protein 1 OS=Homo sapiens GN=AFAP1	Q8N556-2|AFAP1_HUMAN,Q8N556|AFAP1_HUMAN	Uniprot-Human-Nov12015.fasta	80726.7	0.997	1	1	1	0.000156	0.0111	ITKIISLGK	K	K	0.997	-0.26	0.319	0	1	0	22.6	-1.11	-0.15	0.278	0	1	0	0	2	972.645	2486.06		1057.22	324	332
XLB+GLTP+microsomes	Oxytocin receptor OS=Homo sapiens GN=OXTR PE=2 SV=2	P30559|OXYR_HUMAN	Uniprot-Human-Nov12015.fasta	42772.5	0.992	1	1	2	0.000312	0.0206	LISKAKIR	K	T	0.993	-0.262	0.13	0	1	0					0	2	0	0	2	928.63	455.061		25999.1	265	272
XLB+GLTP+microsomes	Isoform 2 of cAMP-dependent protein kinase type II-alpha regulatory subunit OS=Homo sapiens GN=PRKAR2A	P13861-2|KAP2_HUMAN,P13861|KAP2_HUMAN,P31323|KAP3_HUMAN	Uniprot-Human-Nov12015.fasta	45518.8	0.997	1	1	4	0.000623	0.0236	VTFRRIIVK	R	N	0.997	-0.609	0.0446	0	1	0					0	4	0	0	2	1131.74	809.612		14348.3	235	243
XLB+GLTP+microsomes	Isoform 2 of Uncharacterized protein C19orf44 OS=Homo sapiens GN=C19orf44	Q9H6X5-2|CS044_HUMAN,Q9H6X5|CS044_HUMAN	Uniprot-Human-Nov12015.fasta	71343.9	0.997	1	1	1	0.000156	0.0324	TSQNQARELPVTENNAQNAK	K	V	0.997	-0.132	0.686	0	1	0					0	1	0	0	2	2215.06	3113.44		376.216	150	169
XLB+GLTP+microsomes	Isoform 2 of Uracil nucleotide/cysteinyl leukotriene receptor OS=Homo sapiens GN=GPR17	Q13304-2|GPR17_HUMAN,Q13304|GPR17_HUMAN	Uniprot-Human-Nov12015.fasta	40990.5	0.997	1	1	2	0.000312	0.0354	FLAIVHPVKSLK	R	L	0.997	-0.66	0.0198	0	1	0					0	2	0	0	2	1351.85	1141.17		2478.96	158	169
XLB+GLTP+microsomes	Olfactory receptor 51L1 OS=Homo sapiens GN=OR51L1 PE=3 SV=1	Q8NGJ5|O51L1_HUMAN	Uniprot-Human-Nov12015.fasta	35370.4	0.997	1	1	7	0.00109	0.0349	LGILHKFVLRR	R	R	0.997	-0.74	0.0523	0	1	0					0	7	0	0	2	1351.87	817.763		7689.04	303	313
XLB+GLTP+microsomes	Isoform 2 of Protein argonaute-3 OS=Homo sapiens GN=AGO3	Q9H9G7-2|AGO3_HUMAN,Q9H9G7|AGO3_HUMAN,Q9UKV8-2|AGO2_HUMAN,Q9UKV8|AGO2_HUMAN,Q9UL18|AGO1_HUMAN	Uniprot-Human-Nov12015.fasta	97360	0.997	1	1	1	0.000156	0.0208	YAQGADSVEPMFR	K	H	0.997	-0.261	0.314	0	1	0					0	1	0	0	2	1486.66	2058.27		105.797	495	507
XLB+GLTP+microsomes	Isoform 4 of Alpha-methylacyl-CoA racemase OS=Homo sapiens GN=AMACR	Q9UHK6-5|AMACR_HUMAN,Q9UHK6|AMACR_HUMAN	Uniprot-Human-Nov12015.fasta	42388.3	0.997	1	1	1	0.000156	0.0457	SDELPNQMSMDDWPEMKK	K	K	0.997	-0.071	0.614	0	1	0					0	0	1	0	2	2214.89	2702.24		3376.86	252	269
XLB+GLTP+microsomes	NHS-like protein 2 OS=Homo sapiens GN=NHSL2 PE=1 SV=1	Q5HYW2|NHSL2_HUMAN	Uniprot-Human-Nov12015.fasta	76301.5	0.997	1	1	1	0.000156	0.0141	KGKIPPPVPK	K	K	0.997	-0.297	0.0815	0	1	0					0	1	0	0	2	1060.69	3349.66		472.936	631	640
XLB+GLTP+microsomes	Isoform SNAP-23b of Synaptosomal-associated protein 23 OS=Homo sapiens GN=SNAP23	O00161-2|SNP23_HUMAN,O00161|SNP23_HUMAN	Uniprot-Human-Nov12015.fasta	23354.8	0.997	1	1	1	0.000156	0.0696	ITDKADTNRDR	R	I	0.997	-0.301	0.49	0	1	0					0	1	0	0	2	1305.64	2143.49		909.86	187	197
XLB+GLTP+microsomes	Sprouty-related, EVH1 domain-containing protein 1 OS=Homo sapiens GN=SPRED1 PE=1 SV=2	Q7Z699|SPRE1_HUMAN	Uniprot-Human-Nov12015.fasta	50477.2	0.997	1	1	1	0.000156	0.036	MSEETATSDNDNSYAR	-	V	0.997	-0.256	0.212	0	1	0					0	1	0	0	2	1791.7	2488.12		458.991	1	16
XLB+GLTP+microsomes	Isoform 2 of General transcription factor 3C polypeptide 1 OS=Homo sapiens GN=GTF3C1	Q12789-3|TF3C1_HUMAN,Q12789|TF3C1_HUMAN	Uniprot-Human-Nov12015.fasta	238879	0.997	1	1	3	0.000468	0.00432	LLQRFKVVK	R	G	0.997	-0.434	0.0768	0	1	0					0	3	0	0	2	1131.72	1721.82		1036.97	406	414
XLB+GLTP+microsomes	Schlafen family member 12 OS=Homo sapiens GN=SLFN12 PE=2 SV=2	Q8IYM2|SLN12_HUMAN	Uniprot-Human-Nov12015.fasta	66975.4	0.997	1	1	3	0.000468	0.019	YLLKALFKALK	K	R	0.997	-0.224	0.159	0	1	0					0	3	0	0	2	1307.85	806.595		5485.67	529	539
XLB+GLTP+microsomes	Isoform 2 of Homeobox protein Hox-C6 OS=Homo sapiens GN=HOXC6	P09630-2|HXC6_HUMAN,P09630|HXC6_HUMAN	Uniprot-Human-Nov12015.fasta	26915.2	0.997	1	1	1	0.000156	0.085	MNSHSGVGYGADR	R	R	0.997	-0.344	0.459	0	1	0					0	1	0	0	2	1366.58	3200.23		455.651	129	141
XLB+GLTP+microsomes	Isoform 2 of Acid ceramidase OS=Homo sapiens GN=ASAH1	Q13510-2|ASAH1_HUMAN,Q13510|ASAH1_HUMAN	Uniprot-Human-Nov12015.fasta	44661.1	0.997	1	1	3	0.000468	0.0292	APVLKVIVNSLK	K	N	0.997	-0.77	0.0458	0	1	0					0	3	0	0	2	1280.83	383.813		4911.03	70	81
XLB+GLTP+microsomes	Ubiquitin-like modifier-activating enzyme 5 OS=Homo sapiens GN=UBA5 PE=1 SV=1	Q9GZZ9|UBA5_HUMAN	Uniprot-Human-Nov12015.fasta	44862.6	0.997	1	1	1	0.000156	0.0322	MSSEVVDSNPYSR	K	L	0.997	-0.284	0.521	0	1	0					0	1	0	0	2	1486.65	2276.89		538.64	43	55
XLB+GLTP+microsomes	Zinc finger SWIM domain-containing protein 4 OS=Homo sapiens GN=ZSWIM4 PE=2 SV=3	Q9H7M6|ZSWM4_HUMAN,Q9P217|ZSWM5_HUMAN	Uniprot-Human-Nov12015.fasta	110141	0.992	1	1	11	0.00171	0.00809	KKLMLLVR	K	E	0.993	-0.198	0.0117	0	1	0					0	11	0	0	2	1016.67	246.311		56538.7	978	985
XLB+GLTP+microsomes	WASP homolog-associated protein with actin, membranes and microtubules OS=Homo sapiens GN=WHAMM PE=1 SV=2	Q8TF30|WHAMM_HUMAN	Uniprot-Human-Nov12015.fasta	90924.9	0.992	1	1	1	0.000156	0.00989	AALQRIKR	K	V	0.993	-0.316	0.246	0	1	0					0	1	0	0	2	955.616	808.557		9286.6	783	790
XLB+GLTP+microsomes	Isoform 2 of Leucine-rich repeat-containing protein 27 OS=Homo sapiens GN=LRRC27	Q9C0I9-2|LRC27_HUMAN,Q9C0I9|LRC27_HUMAN	Uniprot-Human-Nov12015.fasta	60091.2	0.997	1	1	1	0.000156	0.0192	LKLGLTLNK	K	D	0.997	-0.412	0.119	0	1	0					0	1	0	0	2	999.656	3282.51		284.446	483	491
XLB+GLTP+microsomes	Isoform 2 of High affinity cAMP-specific and IBMX-insensitive 3',5'-cyclic phosphodiesterase 8A OS=Homo sapiens GN=PDE8A	O60658-2|PDE8A_HUMAN,O60658-6|PDE8A_HUMAN,O60658|PDE8A_HUMAN	Uniprot-Human-Nov12015.fasta	86050.9	0.997	1	1	14	0.00218	0.0115	TLIKRMLIK	R	C	0.997	-0.319	0.0348	0	1	0					0	14	0	0	2	1131.73	572.144		70445.9	643	651
XLB+GLTP+microsomes	60S ribosomal protein L7-like 1 OS=Homo sapiens GN=RPL7L1 PE=1 SV=1	Q6DKI1|RL7L_HUMAN	Uniprot-Human-Nov12015.fasta	28662.1	1	2	2	18	0.00281	0.0488	IPLVPENLLKK	K	R	0.997	-0.191	0.0666	0	1	0					0	5	0	0	2	1263.8	1034.37		7255.86	9	19
XLB+GLTP+microsomes	60S ribosomal protein L7-like 1 OS=Homo sapiens GN=RPL7L1 PE=1 SV=1	Q6DKI1|RL7L_HUMAN	Uniprot-Human-Nov12015.fasta	28662.1	1	2	2	18	0.00281	0.0488	KIPLVPENLLK	R	K	0.997	-0.633	0.075	0	1	0					0	13	0	0	2	1263.8	615.425		31355.8	8	18
XLB+GLTP+microsomes	Isoform 2 of Chromodomain-helicase-DNA-binding protein 9 OS=Homo sapiens GN=CHD9	Q3L8U1-2|CHD9_HUMAN,Q3L8U1-3|CHD9_HUMAN,Q3L8U1|CHD9_HUMAN	Uniprot-Human-Nov12015.fasta	326027	0.997	1	1	1	0.000156	0.00659	SQQNRNNLNPGQNSLSQSK	R	N	0.997	-0.27	0.295	0	1	0					0	1	0	0	2	2114.03	3044.72		160.049	179	197
XLB+GLTP+microsomes	Isoform 2 of Cytochrome P450 4B1 OS=Homo sapiens GN=CYP4B1	P13584-2|CP4B1_HUMAN,P13584|CP4B1_HUMAN	Uniprot-Human-Nov12015.fasta	58993.3	0.997	1	1	2	0.000312	0.0215	LPIKMPQLVLR	R	S	0.997	-0.513	0.108	0	1	0					0	2	0	0	2	1307.82	812.345		972.307	483	493
XLB+GLTP+microsomes	Isoform 3 of Type 1 phosphatidylinositol 4,5-bisphosphate 4-phosphatase OS=Homo sapiens GN=TMEM55B	Q86T03-3|TM55B_HUMAN	Uniprot-Human-Nov12015.fasta	15190.6	0.992	1	1	1	0.000156	0.0537	GAPRGTLK	R	A	0.993	-0.271	0.411	0	1	0					0	1	0	0	2	799.479	1375.5		256.455	62	69
XLB+GLTP+microsomes	Isoform 2 of Cold shock domain-containing protein E1 OS=Homo sapiens GN=CSDE1	O75534-2|CSDE1_HUMAN,O75534-3|CSDE1_HUMAN,O75534-4|CSDE1_HUMAN,O75534|CSDE1_HUMAN	Uniprot-Human-Nov12015.fasta	90605.3	1	2	2	4	0.000623	0.0222	LLGYVATLK	R	D	0.997	-0.401	0.029	0	1	0					0	2	0	0	2	977.603	1044.6		2572.23	534	542
XLB+GLTP+microsomes	Isoform 2 of Cold shock domain-containing protein E1 OS=Homo sapiens GN=CSDE1	O75534-2|CSDE1_HUMAN,O75534-3|CSDE1_HUMAN,O75534-4|CSDE1_HUMAN,O75534|CSDE1_HUMAN	Uniprot-Human-Nov12015.fasta	90605.3	1	2	2	4	0.000623	0.0222	VIPKVPSK	K	N	0.993	-0.255	0.11	0	1	0					0	2	0	0	2	867.566	1373.84		2880.16	285	292
XLB+GLTP+microsomes	Placenta-expressed transcript 1 protein OS=Homo sapiens GN=PLET1 PE=2 SV=2	Q6UQ28|PLET1_HUMAN	Uniprot-Human-Nov12015.fasta	23386	0.997	1	1	1	0.000156	0.0435	ALPILSTLK	R	L	0.997	-0.488	0.0896	0	1	0					0	1	0	0	2	955.619	2744.44		339.045	137	145
XLB+GLTP+microsomes	Beta-adrenergic receptor kinase 1 OS=Homo sapiens GN=ADRBK1 PE=1 SV=2	P25098|ARBK1_HUMAN	Uniprot-Human-Nov12015.fasta	79576.3	0.992	1	1	1	0.000156	0.0116	KCLLLKIR	R	G	0.993	-0.296	0.298	0	1	0					0	1	0	0	2	1043.68	664.681		6821.2	618	625
XLB+GLTP+microsomes	Dystonin OS=Homo sapiens GN=DST PE=1 SV=4	Q03001|DYST_HUMAN	Uniprot-Human-Nov12015.fasta	860676	0.992	1	1	1	0.000156	0.00106	ILIQNLIK	K	R	0.993	-0.349	0.256	0	1	0					0	1	0	0	2	955.619	3599.83		20102.6	3173	3180
XLB+GLTP+microsomes	Isoform 2 of Transmembrane channel-like protein 3 OS=Homo sapiens GN=TMC3	Q7Z5M5-2|TMC3_HUMAN,Q7Z5M5|TMC3_HUMAN	Uniprot-Human-Nov12015.fasta	125690	0.997	1	1	1	0.000156	0.0152	ALRQAKNIVLK	R	F	0.997	-0.25	0.264	0	1	0					0	1	0	0	2	1253.81	3563.97		1851.38	77	87
XLB+GLTP+microsomes	Isoform 2 of PAX-interacting protein 1 OS=Homo sapiens GN=PAXIP1	Q6ZW49-1|PAXI1_HUMAN,Q6ZW49-2|PAXI1_HUMAN,Q6ZW49|PAXI1_HUMAN	Uniprot-Human-Nov12015.fasta	121340	0.997	1	1	2	0.000312	0.0087	FLTAISVVK	K	H	0.997	-0.38	0.117	0	1	0					0	2	0	0	2	977.603	101.384		2819.11	914	922
XLB+GLTP+microsomes	Ran GTPase-activating protein 1 OS=Homo sapiens GN=RANGAP1 PE=1 SV=1	P46060|RAGP1_HUMAN	Uniprot-Human-Nov12015.fasta	63543.3	0.997	1	1	2	0.000312	0.0153	VIAKALEKK	R	S	0.997	-0.186	0.514	0	1	0					0	2	0	0	2	999.656	1779.18		1577.22	68	76
XLB+GLTP+microsomes	Netrin-5 OS=Homo sapiens GN=NTN5 PE=2 SV=2	Q8WTR8|NET5_HUMAN	Uniprot-Human-Nov12015.fasta	53172.7	0.997	1	1	8	0.00125	0.0204	LAVRVLAVYK	R	Q	0.997	-0.468	0.0653	0	1	0					0	8	0	0	2	1131.72	1042.85		13582.3	387	396
XLB+GLTP+microsomes	Sterol 26-hydroxylase, mitochondrial OS=Homo sapiens GN=CYP27A1 PE=1 SV=1	Q02318|CP27A_HUMAN	Uniprot-Human-Nov12015.fasta	60236	0.992	1	1	1	0.000156	0.0151	IVLVPNKK	R	V	0.993	-0.307	0.306	0	1	0					0	1	0	0	2	911.593	67.3568		2124.45	514	521
XLB+GLTP+microsomes	Cyclin-Y-like protein 2 OS=Homo sapiens GN=CCNYL2 PE=3 SV=2	Q5T2Q4|CCYL2_HUMAN,Q8N7R7-2|CCYL1_HUMAN,Q8N7R7-3|CCYL1_HUMAN,Q8N7R7|CCYL1_HUMAN,Q8ND76-2|CCNY_HUMAN,Q8ND76-3|CCNY_HUMAN,Q8ND76|CCNY_HUMAN	Uniprot-Human-Nov12015.fasta	41279.4	0.997	1	1	1	0.000156	0.0332	RIVLGAILLASK	K	V	0.997	-0.287	0.231	0	1	0					0	1	0	0	2	1253.83	1059.28		234.506	236	247
XLB+GLTP+microsomes	Isoform 2 of Mannan-binding lectin serine protease 1 OS=Homo sapiens GN=MASP1	P48740-2|MASP1_HUMAN,P48740-4|MASP1_HUMAN	Uniprot-Human-Nov12015.fasta	81859.6	0.997	1	1	3	0.000468	0.0179	SLPSLVKRIIGGR	R	N	0.997	-0.609	0.0177	0	1	0					0	3	0	0	2	1395.88	1061.87		358.052	442	454
XLB+GLTP+microsomes	Occludin/ELL domain-containing protein 1 OS=Homo sapiens GN=OCEL1 PE=2 SV=1	Q9H607|OCEL1_HUMAN	Uniprot-Human-Nov12015.fasta	29404.1	0.992	1	1	7	0.00109	0.0303	KPIGAIPK	K	G	0.993	-0.334	0.117	0	1	0					0	7	0	0	2	823.54	753.727		8511.96	130	137
XLB+GLTP+microsomes	Cullin-5 OS=Homo sapiens GN=CUL5 PE=1 SV=4	Q93034|CUL5_HUMAN	Uniprot-Human-Nov12015.fasta	90959.2	0.997	1	1	1	0.000156	0.0231	KLMLDTWNESIFSNIKNR	R	L	0.997	-0.173	1.45	0	1	0					0	0	1	0	2	2225.14	2674.15		1570.54	137	154
XLB+GLTP+microsomes	Isoform 2 of Neurotrophin-3 OS=Homo sapiens GN=NTF3	P20783-2|NTF3_HUMAN,P20783|NTF3_HUMAN	Uniprot-Human-Nov12015.fasta	29355.2	0.997	1	1	1	0.000156	0.0704	GIDDKHWNSQCKTSQTYVR	R	A	0.997	-0.527	0.0396	0	1	0					0	1	0	0	2	2324.07	3076.5		84.1825	207	225
XLB+GLTP+microsomes	Spermine synthase OS=Homo sapiens GN=SMS PE=1 SV=2	P52788|SPSY_HUMAN	Uniprot-Human-Nov12015.fasta	41269.6	0.997	1	1	13	0.00203	0.0246	VKRLPPIVR	R	G	0.997	-0.291	0.0126	0	1	0					0	13	0	0	2	1077.73	485.584		38097.1	108	116
XLB+GLTP+microsomes	Isoform 2 of UDP-glucuronic acid decarboxylase 1 OS=Homo sapiens GN=UXS1	Q8NBZ7-2|UXS1_HUMAN,Q8NBZ7|UXS1_HUMAN	Uniprot-Human-Nov12015.fasta	47577.5	0.992	1	1	1	0.000156	0.0188	MVSKALLR	-	L	0.993	-0.323	0.429	0	1	0					0	1	0	0	2	917.56	3156.39		677.62	1	8
XLB+GLTP+microsomes	Alpha-2B adrenergic receptor OS=Homo sapiens GN=ADRA2B PE=1 SV=3	P18089|ADA2B_HUMAN	Uniprot-Human-Nov12015.fasta	49567.5	0.997	1	1	4	0.000623	0.0291	VLATLRGQVLLGR	R	G	0.997	-0.69	0.0342	0	1	0					0	4	0	0	2	1395.88	544.198		641.337	332	344
XLB+GLTP+microsomes	Isoform 3 of LysM and putative peptidoglycan-binding domain-containing protein 3 OS=Homo sapiens GN=LYSMD3	Q7Z3D4-3|LYSM3_HUMAN	Uniprot-Human-Nov12015.fasta	17482.6	0.997	1	1	1	0.000156	0.113	MIINCIVKILSHLLLNR	K	K	0.997	-0.319	0.0343	0	1	0					0	1	0	0	2	2050.2	1317.07		41.0779	130	146
XLB+GLTP+microsomes	Protein GPR108 OS=Homo sapiens GN=GPR108 PE=2 SV=3	Q9NPR9|GP108_HUMAN	Uniprot-Human-Nov12015.fasta	60634.5	0.997	1	1	2	0.000312	0.0166	VAVNLAKLK	K	L	0.997	-0.312	0.325	0	1	0					0	2	0	0	2	955.63	2101.7		26486.9	434	442
XLB+GLTP+microsomes	Bardet-Biedl syndrome 10 protein OS=Homo sapiens GN=BBS10 PE=1 SV=2	Q8TAM1|BBS10_HUMAN	Uniprot-Human-Nov12015.fasta	80839.2	0.997	1	1	1	0.000156	0.0124	IIAGLVLQK	R	D	0.997	-0.435	0.358	0	1	0					0	1	0	0	2	955.619	3365.91		801.447	235	243
XLB+GLTP+microsomes	Isoform 3 of Probable cation-transporting ATPase 13A2 OS=Homo sapiens GN=ATP13A2	Q9NQ11-3|AT132_HUMAN,Q9NQ11|AT132_HUMAN	Uniprot-Human-Nov12015.fasta	128795	0.997	1	1	1	0.000156	0.0153	HFPKLLPKVLVQGTVFAR	K	M	0.997	-0.325	0.0387	0	1	0					0	1	0	0	2	2050.23	1391.67		20.0341	836	853
XLB+GLTP+microsomes	Ephrin type-A receptor 2 OS=Homo sapiens GN=EPHA2 PE=1 SV=2	P29317|EPHA2_HUMAN	Uniprot-Human-Nov12015.fasta	108267	0.997	1	1	1	0.000156	0.00922	IAYSLLGLK	R	D	0.997	-0.154	0.446	0	1	0					0	1	0	0	2	977.603	840.913		1420.65	958	966
XLB+GLTP+microsomes	Apoptosis-stimulating of p53 protein 1 OS=Homo sapiens GN=PPP1R13B PE=1 SV=3	Q96KQ4|ASPP1_HUMAN	Uniprot-Human-Nov12015.fasta	119566	1	2	2	12	0.00187	0.0119	LANAPRPLKKR	K	S	0.997	-0.353	0.136	0	1	0					0	6	0	0	2	1263.8	593.328		19457.6	698	708
XLB+GLTP+microsomes	Apoptosis-stimulating of p53 protein 1 OS=Homo sapiens GN=PPP1R13B PE=1 SV=3	Q96KQ4|ASPP1_HUMAN	Uniprot-Human-Nov12015.fasta	119566	1	2	2	12	0.00187	0.0119	RKLANAPRPLK	R	K	0.997	-0.548	0.11	0	1	0					0	6	0	0	2	1263.8	604.626		16556.5	696	706
XLB+GLTP+microsomes	Isoform 2 of Spermine synthase OS=Homo sapiens GN=SMS	P52788-2|SPSY_HUMAN	Uniprot-Human-Nov12015.fasta	35279.6	0.997	1	1	1	0.000156	0.0288	NGRLPPIVR	K	G	0.997	-0.107	0.215	0	1	0					0	1	0	0	2	1021.63	921.103		313.236	55	63
XLB+GLTP+microsomes	Coagulation factor V OS=Homo sapiens GN=F5 PE=1 SV=4	P12259|FA5_HUMAN	Uniprot-Human-Nov12015.fasta	251710	0.997	1	1	1	0.000156	0.00405	LKKSQFLIK	R	T	0.997	-0.708	0.0893	0	1	0	20.9	-1.38	-0.191	0.333	0	1	0	0	2	1104.71	234.132		6243.92	1020	1028
XLB+GLTP+microsomes	Little elongation complex subunit 1 OS=Homo sapiens GN=ICE1 PE=1 SV=5	Q9Y2F5|ICE1_HUMAN	Uniprot-Human-Nov12015.fasta	247892	0.989	1	1	1	0.000156	0.00662	ENSNLHHQVEEMLQK	R	I	0.99	-0.0753	1.19	0	1	0					0	1	0	0	2	1837.84	3083.23		1700.31	67	81
XLB+GLTP+microsomes	Isoform 3 of MBT domain-containing protein 1 OS=Homo sapiens GN=MBTD1	Q05BQ5-3|MBTD1_HUMAN	Uniprot-Human-Nov12015.fasta	46717.2	0.997	1	1	1	0.000156	0.022	LVYRKGVLL	K	-	0.997						25.6	-1.28	0.23	0.333	0	1	0	0	2	1060.69	469.789		10950.6	402	410
XLB+GLTP+microsomes	Isoform 1 of PR domain zinc finger protein 10 OS=Homo sapiens GN=PRDM10	Q9NQV6-1|PRD10_HUMAN,Q9NQV6-2|PRD10_HUMAN,Q9NQV6-4|PRD10_HUMAN,Q9NQV6-5|PRD10_HUMAN,Q9NQV6-6|PRD10_HUMAN,Q9NQV6-7|PRD10_HUMAN,Q9NQV6|PRD10_HUMAN	Uniprot-Human-Nov12015.fasta	131348	0.997	1	1	1	0.000156	0.0132	EQEKNWPCYECNRR	R	F	0.997	-0.252	0.322	0	1	0					0	1	0	0	2	1970.81	2149.2		472.941	350	363
XLB+GLTP+microsomes	RCC1 and BTB domain-containing protein 1 OS=Homo sapiens GN=RCBTB1 PE=2 SV=1	Q8NDN9|RCBT1_HUMAN	Uniprot-Human-Nov12015.fasta	58251.6	0.997	1	1	1	0.000156	0.0188	YIHVHKAVLK	K	I	0.997	-0.259	0.397	0	1	0					0	1	0	0	2	1207.73	3413.75		16641.9	380	389
XLB+GLTP+microsomes	Isoform 2 of Interferon-induced, double-stranded RNA-activated protein kinase OS=Homo sapiens GN=EIF2AK2	P19525-2|E2AK2_HUMAN,P19525|E2AK2_HUMAN	Uniprot-Human-Nov12015.fasta	57393.4	0.997	1	1	6	0.000935	0.0176	TLLQKLLSK	K	K	0.997	-0.431	0.246	0	1	0					0	6	0	0	2	1043.68	871.483		22867.1	472	480
XLB+GLTP+microsomes	Isoform 2 of C-reactive protein OS=Homo sapiens GN=CRP	P02741-2|CRP_HUMAN,P02741|CRP_HUMAN	Uniprot-Human-Nov12015.fasta	25039	0.992	1	1	4	0.000623	0.0879	APLTKPLK	K	A	0.993	-0.32	0.153	0	1	0					0	4	0	0	2	867.566	614.322		8651.72	42	49
XLB+GLTP+microsomes	Neuromedin-B OS=Homo sapiens GN=NMB PE=1 SV=4	P08949|NMB_HUMAN	Uniprot-Human-Nov12015.fasta	13252.6	0.992	1	1	1	0.000156	0.0661	LLVQILQK	R	-	0.993	-0.147	0.319	0	1	0					0	1	0	0	2	955.619	3192.95		1900.38	114	121
XLB+GLTP+microsomes	Adenylate cyclase type 7 OS=Homo sapiens GN=ADCY7 PE=2 SV=1	P51828|ADCY7_HUMAN	Uniprot-Human-Nov12015.fasta	120311	0.992	1	1	1	0.000156	0.00741	LAIIERLK	K	E	0.993	-0.272	0.482	0	1	0					0	1	0	0	2	955.63	3521.71		6370	247	254
XLB+GLTP+microsomes	Isoform 2 of DNA mismatch repair protein Mlh3 OS=Homo sapiens GN=MLH3	Q9UHC1-2|MLH3_HUMAN,Q9UHC1|MLH3_HUMAN	Uniprot-Human-Nov12015.fasta	163714	0.997	1	1	7	0.00109	0.0077	LHKLIDFLLRK	K	E	0.997	-0.43	0.0457	0	1	0					0	7	0	0	2	1395.88	718.348		1469.84	264	274
XLB+GLTP+microsomes	Isoform 2 of Inactive phospholipase C-like protein 1 OS=Homo sapiens GN=PLCL1	Q15111-2|PLCL1_HUMAN,Q15111|PLCL1_HUMAN	Uniprot-Human-Nov12015.fasta	122733	0.992	1	1	6	0.000935	0.00802	LKRMIIVK	K	G	0.993	-0.572	0.0273	0	1	0					0	6	0	0	2	1016.67	851.686		31530.5	533	540
XLB+GLTP+microsomes	Syntaxin-binding protein 3 OS=Homo sapiens GN=STXBP3 PE=1 SV=2	O00186|STXB3_HUMAN	Uniprot-Human-Nov12015.fasta	67766.9	0.997	1	1	1	0.000156	0.0186	GLKSVVWQKIK	R	A	0.997	-0.151	0.268	0	1	0					0	1	0	0	2	1285.8	3414.34		42691.2	9	19
XLB+GLTP+microsomes	Isoform 2 of Neuronal regeneration-related protein OS=Homo sapiens GN=NREP	Q16612-2|NREP_HUMAN,Q16612|NREP_HUMAN	Uniprot-Human-Nov12015.fasta	7909.3	0.997	1	1	30	0.00468	0.0893	LPKGRLPVPK	R	E	0.997	-0.864	0.0155	0	1	0					0	30	0	0	2	1104.73	864.42		122078	25	34
XLB+GLTP+microsomes	Isoform 1 of Sterile alpha motif domain-containing protein 11 OS=Homo sapiens GN=SAMD11	Q96NU1-1|SAM11_HUMAN,Q96NU1-2|SAM11_HUMAN,Q96NU1-4|SAM11_HUMAN,Q96NU1-5|SAM11_HUMAN,Q96NU1-6|SAM11_HUMAN,Q96NU1|SAM11_HUMAN	Uniprot-Human-Nov12015.fasta	72709.4	0.992	1	1	1	0.000156	0.0167	LGPALKIR	K	A	0.993	-0.28	0.192	0	1	0					0	1	0	0	2	867.578	3358.56		697.49	591	598
XLB+GLTP+microsomes	Isoform 3 of Pecanex-like protein 1 OS=Homo sapiens GN=PCNX	Q96RV3-3|PCX1_HUMAN,Q96RV3-4|PCX1_HUMAN,Q96RV3|PCX1_HUMAN	Uniprot-Human-Nov12015.fasta	246979	0.992	1	1	3	0.000468	0.00353	KVVVPGIR	R	M	0.993	-0.269	0.33	0	1	0					0	3	0	0	2	867.577	934.279		5125.2	1738	1745
XLB+GLTP+microsomes	Isoform 2 of EGF domain-specific O-linked N-acetylglucosamine transferase OS=Homo sapiens GN=EOGT	Q5NDL2-2|EOGT_HUMAN,Q5NDL2-3|EOGT_HUMAN,Q5NDL2|EOGT_HUMAN	Uniprot-Human-Nov12015.fasta	62012.3	0.997	1	1	1	0.000156	0.0673	EDFFQSGEIGGHCK	K	L	0.997	-0.185	0.226	0	1	0					0	1	0	0	2	1611.67	2104.36		221.093	175	188
XLB+GLTP+microsomes	Chromodomain Y-like protein 2 OS=Homo sapiens GN=CDYL2 PE=1 SV=2	Q8N8U2|CDYL2_HUMAN	Uniprot-Human-Nov12015.fasta	56501.9	0.997	1	1	1	0.000156	0.0178	INPPLAKPK	R	K	0.997	-0.669	0.113	0	1	0					0	1	0	0	2	977.614	390.834		2684.84	109	117
XLB+GLTP+microsomes	Isoform 2 of NADH-ubiquinone oxidoreductase 75 kDa subunit, mitochondrial OS=Homo sapiens GN=NDUFS1	P28331-2|NDUS1_HUMAN,P28331-5|NDUS1_HUMAN,P28331|NDUS1_HUMAN	Uniprot-Human-Nov12015.fasta	75375.7	0.997	1	1	9	0.0014	0.0162	IPVRKALVGLSK	R	S	0.997	-0.71	0.0114	0	1	0					0	9	0	0	2	1280.84	955.862		24970.5	4	15
XLB+GLTP+microsomes	Doublecortin domain-containing protein 5 OS=Homo sapiens GN=DCDC5 PE=2 SV=2	Q6ZRR9|DCDC5_HUMAN	Uniprot-Human-Nov12015.fasta	72754.1	0.992	1	1	5	0.000779	0.0123	SLLTLILR	K	N	0.993	-0.666	0.0537	0	1	0					0	5	0	0	2	928.619	521.906		36628.7	606	613
XLB+GLTP+microsomes	Ubiquitin carboxyl-terminal hydrolase 20 OS=Homo sapiens GN=USP20 PE=1 SV=2	Q9Y2K6|UBP20_HUMAN	Uniprot-Human-Nov12015.fasta	102003	0.997	1	1	1	0.000156	0.0219	EGDRSPSEDEFLSCDSSSDR	R	G	0.997	-0.767	0.0176	0	1	0					0	1	0	0	2	2274.91	3143.73		60.4173	273	292
XLB+GLTP+microsomes	Corticoliberin OS=Homo sapiens GN=CRH PE=1 SV=1	P06850|CRF_HUMAN	Uniprot-Human-Nov12015.fasta	21422.4	0.997	1	1	21	0.00327	0.051	VLLQQLLLPR	R	R	0.997	-0.675	0.016	0	1	0					0	21	0	0	2	1192.78	614.037		51216.7	114	123
XLB+GLTP+microsomes	Isoform 2 of Regulator of nonsense transcripts 2 OS=Homo sapiens GN=UPF2	Q9HAU5-2|RENT2_HUMAN,Q9HAU5|RENT2_HUMAN	Uniprot-Human-Nov12015.fasta	147814	0.997	1	1	1	0.000156	0.0311	EESIQLHQEAWERHHLRK	K	E	0.997	-0.354	0.771	0	1	0					0	0	1	0	2	2326.18	3326.65		140.079	125	142
XLB+GLTP+microsomes	Isoform 2 of A disintegrin and metalloproteinase with thrombospondin motifs 17 OS=Homo sapiens GN=ADAMTS17	Q8TE56-2|ATS17_HUMAN,Q8TE56|ATS17_HUMAN	Uniprot-Human-Nov12015.fasta	121125	0.997	1	1	1	0.000156	0.0199	LVLLRQRPAK	K	L	0.997	-0.442	0.0851	0	1	0					0	1	0	0	2	1193.78	2941.22		343.393	284	293
XLB+GLTP+microsomes	Platelet-derived growth factor receptor-like protein OS=Homo sapiens GN=PDGFRL PE=1 SV=1	Q15198|PGFRL_HUMAN	Uniprot-Human-Nov12015.fasta	41860.9	0.997	1	1	6	0.000935	0.0293	IKPTNKKVKPK	R	I	0.997	-0.541	0.0371	0	1	0					0	6	0	0	2	1280.84	1891.7		6793.51	38	48
XLB+GLTP+microsomes	Isoform 2 of Myosin-10 OS=Homo sapiens GN=MYH10	P35580-2|MYH10_HUMAN,P35580-3|MYH10_HUMAN,P35580-4|MYH10_HUMAN,P35580-5|MYH10_HUMAN,P35580|MYH10_HUMAN	Uniprot-Human-Nov12015.fasta	232534	0.992	1	1	2	0.000312	0.00402	AILTPRIK	R	V	0.993	-0.404	0.153	0	1	0					0	2	0	0	2	911.604	2496.82		2704.31	405	412
XLB+GLTP+microsomes	Isoform 2 of General transcription factor II-I OS=Homo sapiens GN=GTF2I	P78347-2|GTF2I_HUMAN,P78347-3|GTF2I_HUMAN,P78347-4|GTF2I_HUMAN,P78347|GTF2I_HUMAN	Uniprot-Human-Nov12015.fasta	112418	0.992	1	1	2	0.000312	0.00836	LERILLAK	R	E	0.993	-0.426	0.242	0	1	0					0	2	0	0	2	955.63	1818.97		7921.16	419	426
XLB+GLTP+microsomes	Zinc finger protein 703 OS=Homo sapiens GN=ZNF703 PE=1 SV=1	Q9H7S9|ZN703_HUMAN	Uniprot-Human-Nov12015.fasta	58223.1	0.997	1	1	6	0.000935	0.0186	QANRLPIRVLK	R	M	0.997	-0.503	0.0603	0	1	0					0	6	0	0	2	1307.83	1038.6		7383.33	44	54
XLB+GLTP+microsomes	Periodic tryptophan protein 2 homolog OS=Homo sapiens GN=PWP2 PE=2 SV=2	Q15269|PWP2_HUMAN	Uniprot-Human-Nov12015.fasta	102454	0.997	1	1	1	0.000156	0.0109	LLMLHGQKLK	K	S	0.997	-0.283	0.433	0	1	0					0	1	0	0	2	1180.72	3411.29		46432.6	826	835
XLB+GLTP+microsomes	Isoform 1 of Rab-3A-interacting protein OS=Homo sapiens GN=RAB3IP	Q96QF0-2|RAB3I_HUMAN,Q96QF0-8|RAB3I_HUMAN,Q96QF0|RAB3I_HUMAN	Uniprot-Human-Nov12015.fasta	53022.4	0.997	1	1	1	0.000156	0.037	LGDSSNYYYISPFCRYR	K	I	0.997	-0.29	0.316	0	1	0					0	1	0	0	2	2160.98	3144.06		131.941	410	426
XLB+GLTP+microsomes	Isoform 2 of Nesprin-2 OS=Homo sapiens GN=SYNE2	Q8WXH0-2|SYNE2_HUMAN,Q8WXH0|SYNE2_HUMAN	Uniprot-Human-Nov12015.fasta	796454	0.997	1	1	4	0.000623	0.0013	LMLIELKKK	R	Q	0.997	-0.367	0.117	0	1	0					0	4	0	0	2	1131.72	1525.24		5035.97	2156	2164
XLB+GLTP+microsomes	Isoform 11 of Titin OS=Homo sapiens GN=TTN	Q8WZ42-11|TITIN_HUMAN,Q8WZ42-12|TITIN_HUMAN,Q8WZ42-13|TITIN_HUMAN,Q8WZ42-4|TITIN_HUMAN,Q8WZ42-7|TITIN_HUMAN,Q8WZ42-8|TITIN_HUMAN,Q8WZ42|TITIN_HUMAN	Uniprot-Human-Nov12015.fasta	3.99421e+06	1	2	2	4	0.000623	0.000479	APPAKVLK	K	K	0.993	-0.188	0.162	0	1	0					0	3	0	0	2	823.54	935.117		3247.23	11053	11060
XLB+GLTP+microsomes	Isoform 11 of Titin OS=Homo sapiens GN=TTN	Q8WZ42-11|TITIN_HUMAN,Q8WZ42-12|TITIN_HUMAN,Q8WZ42-13|TITIN_HUMAN,Q8WZ42-4|TITIN_HUMAN,Q8WZ42-7|TITIN_HUMAN,Q8WZ42-8|TITIN_HUMAN,Q8WZ42|TITIN_HUMAN	Uniprot-Human-Nov12015.fasta	3.99421e+06	1	2	2	4	0.000623	0.000479	LKIPHLQK	K	G	0.993	-0.385	0.286	0	1	0					0	1	0	0	2	977.615	904.873		1484.2	20231	20238
XLB+GLTP+microsomes	Voltage-dependent L-type calcium channel subunit alpha-1S OS=Homo sapiens GN=CACNA1S PE=1 SV=4	Q13698|CAC1S_HUMAN	Uniprot-Human-Nov12015.fasta	212358	0.997	1	1	5	0.000779	0.00481	LFRVMRLIK	R	L	0.997	-0.814	0.0576	0	1	0					0	5	0	0	2	1175.74	1566.08		9432.1	1237	1245
XLB+GLTP+microsomes	Isoform 2 of Zinc finger protein 324B OS=Homo sapiens GN=ZNF324B	Q6AW86-2|Z324B_HUMAN	Uniprot-Human-Nov12015.fasta	58805.2	0.997	1	1	1	0.000156	0.0431	LLSRLLGSPLPVHSAGPGPLLTR	K	M	0.997	-0.359	0.583	0	1	0					0	0	0	1	2	2351.39	3430.1		13347.6	36	58
XLB+GLTP+microsomes	Isoform 4 of Tenascin-X OS=Homo sapiens GN=TNXB	P22105-3|TENX_HUMAN,P22105-4|TENX_HUMAN,P22105|TENX_HUMAN	Uniprot-Human-Nov12015.fasta	458371	0.997	1	1	2	0.000312	0.00259	FLLYGLLGKKR	R	H	0.997	-0.504	0.125	0	1	0					0	2	0	0	2	1307.82	914.697		2138.43	1739	1749
XLB+GLTP+microsomes	Isoform 3 of Endoribonuclease Dicer OS=Homo sapiens GN=DICER1	Q9UPY3-3|DICER_HUMAN,Q9UPY3|DICER_HUMAN	Uniprot-Human-Nov12015.fasta	92728.7	0.997	1	1	1	0.000156	0.0134	NEMQGMDSELR	K	R	0.997	-0.451	0.415	0	1	0					0	1	0	0	2	1309.55	1936.47		426.226	678	688
XLB+GLTP+microsomes	Isoform 2 of STEAP family member 1B OS=Homo sapiens GN=STEAP1B	Q6NZ63-2|STEAL_HUMAN	Uniprot-Human-Nov12015.fasta	39679.8	0.992	1	1	1	0.000156	0.0234	LLLIIFQI	K	-	0.993	-0.334	0.176	0	1	0					0	1	0	0	2	972.649	948.081		4206.85	335	342
XLB+GLTP+microsomes	Isoform 6 of Maestro heat-like repeat-containing protein family member 7 OS=Homo sapiens GN=MROH7	Q68CQ1-1|MROH7_HUMAN,Q68CQ1-2|MROH7_HUMAN,Q68CQ1-9|MROH7_HUMAN,Q68CQ1|MROH7_HUMAN	Uniprot-Human-Nov12015.fasta	145650	0.992	1	1	1	0.000156	0.0062	VVKTLLLR	K	M	0.993	-0.347	0.0141	0	1	0					0	1	0	0	2	941.651	1023.01		1522.39	909	916
XLB+GLTP+microsomes	Isoform 2 of Semaphorin-3E OS=Homo sapiens GN=SEMA3E	O15041-2|SEM3E_HUMAN,O15041|SEM3E_HUMAN	Uniprot-Human-Nov12015.fasta	82425.1	0.997	1	1	1	0.000156	0.0252	FHHCDMYGSACADCCLAR	R	D	0.997	-0.43	0.159	0	1	0					0	1	0	0	2	2246.83	2782.25		777.451	456	473
XLB+GLTP+microsomes	Isoform 1 of Transforming acidic coiled-coil-containing protein 2 OS=Homo sapiens GN=TACC2	O95359-1|TACC2_HUMAN,O95359-3|TACC2_HUMAN,O95359-5|TACC2_HUMAN,O95359-6|TACC2_HUMAN,O95359|TACC2_HUMAN	Uniprot-Human-Nov12015.fasta	309423	0.997	1	1	4	0.000623	0.0107	RTKKPRPPSLK	K	K	0.997	-0.159	0.0734	0	1	0					0	4	0	0	2	1307.83	1529.6		1352.71	2126	2136
XLB+GLTP+microsomes	Isoform 4 of Large proline-rich protein BAG6 OS=Homo sapiens GN=BAG6	P46379-4|BAG6_HUMAN,P46379-5|BAG6_HUMAN	Uniprot-Human-Nov12015.fasta	96798.3	0.992	1	1	1	0.000156	0.00886	KLRSDIQK	R	R	0.993	-0.0725	0.493	0	1	0					0	1	0	0	2	987.595	3394.74		5767.72	872	879
XLB+GLTP+microsomes	Isoform 2 of Protein arginine N-methyltransferase 1 OS=Homo sapiens GN=PRMT1	Q99873-2|ANM1_HUMAN,Q99873-3|ANM1_HUMAN,Q99873-4|ANM1_HUMAN,Q99873|ANM1_HUMAN	Uniprot-Human-Nov12015.fasta	40549	0.997	1	1	1	0.000156	0.0432	IVKANKLDHVVTIIK	K	G	0.997	-0.78	0.0297	0	1	0					0	0	1	0	2	1691.06	3092		982.965	111	125
XLB+GLTP+microsomes	Glutamate receptor ionotropic, NMDA 2C OS=Homo sapiens GN=GRIN2C PE=1 SV=3	Q14957|NMDE3_HUMAN	Uniprot-Human-Nov12015.fasta	134209	0.997	1	1	1	0.000156	0.0138	EACQEGEQAGAPAWQHR	R	Q	0.997	-0.314	0.231	0	1	0					0	1	0	0	2	1927.79	1884.61		95.3009	1130	1146
XLB+GLTP+microsomes	Isoform 2 of Cactin OS=Homo sapiens GN=CACTIN	Q8WUQ7-2|CATIN_HUMAN	Uniprot-Human-Nov12015.fasta	107940	0.997	1	1	1	0.000156	0.0182	LVLQHPTGTSPTEAKRK	R	V	0.997	-0.27	0.196	0	1	0					0	1	0	0	2	1864.03	1925.15		105.014	856	872
XLB+GLTP+microsomes	A-kinase anchor protein 1, mitochondrial OS=Homo sapiens GN=AKAP1 PE=1 SV=1	Q92667|AKAP1_HUMAN	Uniprot-Human-Nov12015.fasta	97341.5	0.997	1	1	1	0.000156	0.0111	ALNLIGKKFK	K	E	0.997	-0.366	0.215	0	1	0					0	1	0	0	2	1131.72	1459.36		119.434	667	676
XLB+GLTP+microsomes	Isoform 2 of Slit homolog 1 protein OS=Homo sapiens GN=SLIT1	O75093-2|SLIT1_HUMAN,O75093|SLIT1_HUMAN	Uniprot-Human-Nov12015.fasta	167927	0.999	1	1	6	0.000935	0.00982	ALPKGIPK	R	N	0.993	-0.16	0.116	0	1	0					0	6	0	0	2	823.54	918.746		7650.17	754	761
XLB+GLTP+microsomes	Isoform 2 of Stromal interaction molecule 2 OS=Homo sapiens GN=STIM2	Q9P246-2|STIM2_HUMAN,Q9P246|STIM2_HUMAN	Uniprot-Human-Nov12015.fasta	83972.2	0.997	1	1	2	0.000312	0.0119	KPSKIKSLFK	K	K	0.997	-0.314	0.0802	0	1	0					0	2	0	0	2	1175.75	1675.18		1261.97	733	742
XLB+GLTP+microsomes	LINE-1 retrotransposable element ORF2 protein OS=Homo sapiens PE=1 SV=1	O00370|LORF2_HUMAN,P46597-3|ASMT_HUMAN,Q9H606|PRORY_HUMAN	Uniprot-Human-Nov12015.fasta	41661.8	0.992	1	1	1	0.000156	0.00627	LETIILSK	K	L	0.993	-0.422	0.245	0	1	0					0	1	0	0	2	916.572	3312.84		2434.07	193	200
XLB+GLTP+microsomes	Isoform 2 of Bromodomain adjacent to zinc finger domain protein 1A OS=Homo sapiens GN=BAZ1A	Q9NRL2-2|BAZ1A_HUMAN,Q9NRL2|BAZ1A_HUMAN	Uniprot-Human-Nov12015.fasta	178707	0.997	1	1	1	0.000156	0.00722	VIVKDRLLGIK	K	T	0.997	-0.756	0.0521	0	1	0					0	1	0	0	2	1253.83	183.127		187.042	1046	1056
XLB+GLTP+microsomes	Isoform 2 of Sp110 nuclear body protein OS=Homo sapiens GN=SP110	Q9HB58-2|SP110_HUMAN,Q9HB58-3|SP110_HUMAN,Q9HB58-5|SP110_HUMAN,Q9HB58-6|SP110_HUMAN,Q9HB58-7|SP110_HUMAN,Q9HB58|SP110_HUMAN	Uniprot-Human-Nov12015.fasta	62604	0.992	1	1	1	0.000156	0.0196	HGIQKKLK	R	R	0.993	-0.331	0.0429	0	1	0					0	1	0	0	2	951.61	2589.66		1966.03	312	319
XLB+GLTP+microsomes	Polypeptide N-acetylgalactosaminyltransferase 4 OS=Homo sapiens GN=GALNT4 PE=1 SV=2	Q8N4A0|GALT4_HUMAN	Uniprot-Human-Nov12015.fasta	66667.7	0.992	1	1	3	0.000468	0.0138	VRLIRTNK	R	R	0.993	-0.213	0.0804	0	1	0					0	3	0	0	2	999.642	1488.61		393.793	196	203
XLB+GLTP+microsomes	Isoform 2 of SUN domain-containing ossification factor OS=Homo sapiens GN=SUCO	Q9UBS9-2|SUCO_HUMAN	Uniprot-Human-Nov12015.fasta	156420	0.997	1	1	3	0.000468	0.00783	TIGHILALLLR	R	L	0.997	-0.328	0.156	0	1	0					0	3	0	0	2	1219.79	681.69		16122.7	159	169
XLB+GLTP+microsomes	Isoform 2 of Prostaglandin G/H synthase 1 OS=Homo sapiens GN=PTGS1	P23219-2|PGH1_HUMAN,P23219-3|PGH1_HUMAN,P23219-4|PGH1_HUMAN,P23219-5|PGH1_HUMAN,P23219-6|PGH1_HUMAN,P23219|PGH1_HUMAN,P35354|PGH2_HUMAN	Uniprot-Human-Nov12015.fasta	61931.4	0.997	1	1	1	0.000156	0.016	LILIGETIK	R	I	0.997	-0.151	0.213	0	1	0					0	1	0	0	2	999.645	3007.51		135.965	308	316
XLB+GLTP+microsomes	Isoform 2 of Transcription factor E2F6 OS=Homo sapiens GN=E2F6	O75461-2|E2F6_HUMAN,O75461-3|E2F6_HUMAN,O75461|E2F6_HUMAN	Uniprot-Human-Nov12015.fasta	28102.9	0.997	1	1	1	0.000156	0.0437	VATKLGVRK	K	R	0.997	-0.14	0.356	0	1	0					0	1	0	0	2	971.636	3385.86		1521.14	60	68
XLB+GLTP+microsomes	Isoform 2 of Rho guanine nucleotide exchange factor 40 OS=Homo sapiens GN=ARHGEF40	Q8TER5-2|ARH40_HUMAN,Q8TER5-3|ARH40_HUMAN,Q8TER5-4|ARH40_HUMAN,Q8TER5|ARH40_HUMAN	Uniprot-Human-Nov12015.fasta	164659	0.997	1	1	1	0.000156	0.0174	RAPEPSAGTFQEMR	R	A	0.997	-0.239	1.21	0	1	0					0	0	1	0	2	1576.75	2234.19		4762.54	910	923
XLB+GLTP+microsomes	Isoform 2 of X-ray repair cross-complementing protein 6 OS=Homo sapiens GN=XRCC6	P12956-2|XRCC6_HUMAN,P12956|XRCC6_HUMAN	Uniprot-Human-Nov12015.fasta	65151.7	0.992	1	1	1	0.000156	0.0141	ALSRLKLK	R	L	0.993	-0.309	0.115	0	1	0					0	1	0	0	2	928.63	499.815		14341.1	214	221
XLB+GLTP+microsomes	Putative uncharacterized protein C19orf73 OS=Homo sapiens GN=C19orf73 PE=1 SV=2	Q9NVV2|CS073_HUMAN	Uniprot-Human-Nov12015.fasta	13750.2	0.997	1	1	10	0.00156	0.093	KGLGLRPQTLLR	R	V	0.997	-0.388	0.0189	0	1	0					0	10	0	0	2	1351.85	496.177		20761.6	92	103
XLB+GLTP+microsomes	Isoform 2 of Phosphatidylinositol 3,4,5-trisphosphate-dependent Rac exchanger 2 protein OS=Homo sapiens GN=PREX2	Q70Z35-2|PREX2_HUMAN,Q70Z35-3|PREX2_HUMAN,Q70Z35-4|PREX2_HUMAN,Q70Z35|PREX2_HUMAN	Uniprot-Human-Nov12015.fasta	182625	0.997	1	1	3	0.000468	0.00731	NKVPIIKLVEK	K	G	0.997	-0.373	0.182	0	1	0					0	3	0	0	2	1280.83	361.787		5572.09	611	621
XLB+GLTP+microsomes	RNA-binding protein 28 OS=Homo sapiens GN=RBM28 PE=1 SV=3	Q9NW13|RBM28_HUMAN	Uniprot-Human-Nov12015.fasta	85739.1	0.992	1	1	1	0.000156	0.0105	INVTVAKK	K	K	0.993	-0.0737	0.311	0	1	0					0	1	0	0	2	872.556	3403.12		33075.9	73	80
XLB+GLTP+microsomes	Phosphoglycerate mutase 2 OS=Homo sapiens GN=PGAM2 PE=1 SV=3	P15259|PGAM2_HUMAN	Uniprot-Human-Nov12015.fasta	28766.9	0.997	1	1	1	0.000156	0.0356	HPYYNSISK	K	E	0.997	-0.282	0.34	0	1	0					0	1	0	0	2	1109.53	2975.7		267.818	130	138
XLB+GLTP+microsomes	Isoform Alpha-1B-2 of Voltage-dependent N-type calcium channel subunit alpha-1B OS=Homo sapiens GN=CACNA1B	Q00975-2|CAC1B_HUMAN,Q00975|CAC1B_HUMAN	Uniprot-Human-Nov12015.fasta	251721	0.997	1	1	1	0.000156	0.00402	LFRAARLIK	R	L	0.997	-0.359	0.331	0	1	0					0	1	0	0	2	1087.71	3191.09		739.046	1569	1577
XLB+GLTP+microsomes	Isoform 2 of MAP/microtubule affinity-regulating kinase 3 OS=Homo sapiens GN=MARK3	P27448-2|MARK3_HUMAN,P27448-3|MARK3_HUMAN,P27448-4|MARK3_HUMAN,P27448-6|MARK3_HUMAN,P27448-7|MARK3_HUMAN,P27448-8|MARK3_HUMAN,P27448|MARK3_HUMAN,Q96L34-2|MARK4_HUMAN,Q96L34|MARK4_HUMAN	Uniprot-Human-Nov12015.fasta	84491.4	0.997	1	1	1	0.000156	0.0146	VKLARHILTGR	K	E	0.997	-0.147	0.111	0	1	0					0	1	0	0	2	1263.8	1113.88		241.107	70	80
XLB+GLTP+microsomes	Isoform 2 of Solute carrier organic anion transporter family member 2B1 OS=Homo sapiens GN=SLCO2B1	O94956-2|SO2B1_HUMAN,O94956-3|SO2B1_HUMAN,O94956-4|SO2B1_HUMAN,O94956|SO2B1_HUMAN	Uniprot-Human-Nov12015.fasta	74451.5	0.997	1	1	1	0.000156	0.0394	KQDGLVQIAPNLTVIQFIK	K	V	0.997	-0.47	0.0942	0	1	0					0	1	0	0	2	2125.24	1492.11		59.4473	318	336
XLB+GLTP+microsomes	Sodium/nucleoside cotransporter 2 OS=Homo sapiens GN=SLC28A2 PE=2 SV=2	O43868|S28A2_HUMAN	Uniprot-Human-Nov12015.fasta	71927.9	0.992	1	1	3	0.000468	0.0122	LLGKKLTR	K	C	0.993	-0.271	0.161	0	1	0					0	3	0	0	2	928.63	577.284		32791	126	133
XLB+GLTP+microsomes	Carbohydrate sulfotransferase 7 OS=Homo sapiens GN=CHST7 PE=1 SV=2	Q9NS84|CHST7_HUMAN	Uniprot-Human-Nov12015.fasta	54267.3	0.997	1	1	1	0.000156	0.0309	DVRLLDLGVLVPLLR	K	D	0.997	-0.623	0.04	0	1	0					0	0	1	0	2	1691.06	3078.46		943.698	251	265
XLB+GLTP+microsomes	Peroxisomal membrane protein PEX13 OS=Homo sapiens GN=PEX13 PE=1 SV=2	Q92968|PEX13_HUMAN	Uniprot-Human-Nov12015.fasta	44130.6	0.997	1	1	1	0.000156	0.0248	FVQQAEESSR	R	G	0.997	-0.0662	0.385	0	1	0					0	1	0	0	2	1180.56	1916.93		558.323	118	127
XLB+GLTP+microsomes	Zinc finger and BTB domain-containing protein 25 OS=Homo sapiens GN=ZBTB25 PE=1 SV=2	P24278|ZBT25_HUMAN	Uniprot-Human-Nov12015.fasta	48989.9	0.997	1	1	1	0.000156	0.0368	GTTEPLQISQVSLISK	R	D	0.997	-0.106	0.961	0	1	0					0	1	0	0	2	1701.93	3163.35		394.698	315	330
XLB+GLTP+microsomes	Isoform 3 of Cytoskeleton-associated protein 2-like OS=Homo sapiens GN=CKAP2L	Q8IYA6-3|CKP2L_HUMAN,Q8IYA6|CKP2L_HUMAN	Uniprot-Human-Nov12015.fasta	65612.3	0.997	1	1	1	0.000156	0.019	KPVVKNIKDIK	K	V	0.997	-0.709	0.023	0	1	0					0	1	0	0	2	1281.83	3305.91		618.248	129	139
XLB+GLTP+microsomes	Isoform 3 of Ninein OS=Homo sapiens GN=NIN	Q8N4C6-10|NIN_HUMAN,Q8N4C6-2|NIN_HUMAN,Q8N4C6-4|NIN_HUMAN,Q8N4C6-5|NIN_HUMAN,Q8N4C6-7|NIN_HUMAN,Q8N4C6-9|NIN_HUMAN,Q8N4C6|NIN_HUMAN	Uniprot-Human-Nov12015.fasta	243248	0.992	1	1	1	0.000156	0.00378	VTILVKQK	R	D	0.993	-0.349	0.0938	0	1	0					0	1	0	0	2	928.619	2566.69		2002.97	1472	1479
XLB+GLTP+microsomes	Eukaryotic translation initiation factor 2 subunit 3 OS=Homo sapiens GN=EIF2S3 PE=1 SV=3	P41091|IF2G_HUMAN,Q2VIR3-2|IF2GL_HUMAN,Q2VIR3|IF2GL_HUMAN	Uniprot-Human-Nov12015.fasta	51110.2	0.997	1	1	1	0.000156	0.0212	LKHILILQNK	K	I	0.997	-0.354	0.17	0	1	0					0	1	0	0	2	1219.79	781.685		4605.1	182	191
XLB+GLTP+microsomes	Isoform 2 of 39S ribosomal protein L30, mitochondrial OS=Homo sapiens GN=MRPL30	Q8TCC3-2|RM30_HUMAN,Q8TCC3|RM30_HUMAN	Uniprot-Human-Nov12015.fasta	18545.8	0.997	1	1	2	0.000312	0.0471	HLIRIKPLK	K	L	0.997	0.667	0.0566	0	1	0					0	2	0	0	2	1117.76	421.066		6475.19	115	123
XLB+GLTP+microsomes	Transcriptional protein SWT1 OS=Homo sapiens GN=SWT1 PE=2 SV=1	Q5T5J6|SWT1_HUMAN	Uniprot-Human-Nov12015.fasta	103225	0.997	1	1	1	0.000156	0.0156	HHYDHQESNDSHSR	K	E	0.997	-0.411	0.253	0	1	0					0	0	1	0	2	1750.68	1898.42		623.4	304	317
XLB+GLTP+microsomes	Isoform 1 of Fanconi anemia group I protein OS=Homo sapiens GN=FANCI	Q9NVI1-1|FANCI_HUMAN,Q9NVI1-2|FANCI_HUMAN,Q9NVI1|FANCI_HUMAN	Uniprot-Human-Nov12015.fasta	149329	0.997	1	1	1	0.000156	0.00868	SAVAGFLLLLK	K	N	0.997	-0.856	0.0583	0	1	0					0	1	0	0	2	1131.71	1447.97		189.241	535	545
XLB+GLTP+microsomes	Isoform 2 of Ubinuclein-2 OS=Homo sapiens GN=UBN2	Q6ZU65-2|UBN2_HUMAN,Q6ZU65|UBN2_HUMAN	Uniprot-Human-Nov12015.fasta	146092	0.992	1	1	1	0.000156	0.00825	LPLATPKK	K	L	0.993	-0.107	0.341	0	1	0					0	1	0	0	2	867.566	138.081		2656.06	813	820
XLB+GLTP+microsomes	Isoform 2 of Tuberin OS=Homo sapiens GN=TSC2	P49815-2|TSC2_HUMAN,P49815-3|TSC2_HUMAN,P49815-4|TSC2_HUMAN,P49815-5|TSC2_HUMAN,P49815-6|TSC2_HUMAN,P49815-7|TSC2_HUMAN,P49815|TSC2_HUMAN	Uniprot-Human-Nov12015.fasta	187958	0.997	1	1	1	0.000156	0.00737	TAVLGLLVILQTK	K	L	0.997	-0.0426	0.117	0	1	0					0	1	0	0	2	1368.88	967.771		757.1	513	525
XLB+GLTP+microsomes	RanBP2-like and GRIP domain-containing protein 3 OS=Homo sapiens GN=RGPD3 PE=3 SV=2	A6NKT7|RGPD3_HUMAN,O14715|RGPD8_HUMAN,P0DJD0|RGPD1_HUMAN,P0DJD1|RGPD2_HUMAN,P49792|RBP2_HUMAN,Q7Z3J3|RGPD4_HUMAN,Q99666|RGPD5_HUMAN	Uniprot-Human-Nov12015.fasta	358198	0.997	1	1	1	0.000156	0.00512	GLGNLKILK	R	N	0.997	-0.112	0.228	0	1	0					0	1	0	0	2	955.63	3052.1		179.149	2056	2064
XLB+GLTP+microsomes	Small integral membrane protein 5 OS=Homo sapiens GN=SMIM5 PE=4 SV=2	Q71RC9|SMIM5_HUMAN	Uniprot-Human-Nov12015.fasta	8540.1	0.997	1	1	5	0.000779	0.156	AVGERLLLKLQR	R	L	0.997	-0.497	0.0172	0	1	0					0	5	0	0	2	1395.88	419.533		1135.57	12	23
XLB+GLTP+microsomes	Solute carrier family 25 member 53 OS=Homo sapiens GN=SLC25A53 PE=2 SV=1	Q5H9E4|S2553_HUMAN	Uniprot-Human-Nov12015.fasta	34481.3	0.997	1	1	2	0.000312	0.0293	GRKLLLIYR	R	G	0.997	-0.305	0.0554	0	1	0					0	2	0	0	2	1131.74	2852.82		1230.54	263	271
XLB+GLTP+microsomes	Isoform 2 of Protein Smaug homolog 1 OS=Homo sapiens GN=SAMD4A	Q9UPU9-2|SMAG1_HUMAN,Q9UPU9-3|SMAG1_HUMAN,Q9UPU9|SMAG1_HUMAN	Uniprot-Human-Nov12015.fasta	79415.7	0.997	1	1	9	0.0014	0.0178	HKIVISIQKLK	R	E	0.997	-0.243	0.146	0	1	0					0	9	0	0	2	1307.84	716.099		16104.1	371	381
XLB+GLTP+microsomes	IQ and ubiquitin-like domain-containing protein OS=Homo sapiens GN=IQUB PE=1 SV=2	Q8NA54|IQUB_HUMAN	Uniprot-Human-Nov12015.fasta	92583.1	0.997	1	1	1	0.000156	0.0114	IKHKHILAK	K	N	0.997	-0.396	0.252	0	1	0					0	1	0	0	2	1087.71	3589.2		8991.77	741	749
XLB+GLTP+microsomes	Uroporphyrinogen-III synthase OS=Homo sapiens GN=UROS PE=1 SV=1	P10746|HEM4_HUMAN	Uniprot-Human-Nov12015.fasta	28628.7	0.992	1	1	1	0.000156	0.0302	EILPKALK	R	D	0.993	-0.0564	0.015	0	1	0					0	1	0	0	2	911.593	1366.83		660.283	149	156
XLB+GLTP+microsomes	Isoform 3 of Histone-lysine N-methyltransferase 2D OS=Homo sapiens GN=KMT2D	O14686-3|KMT2D_HUMAN,O14686|KMT2D_HUMAN	Uniprot-Human-Nov12015.fasta	593388	1	2	2	9	0.0014	0.00379	ALSPVIPLIPR	R	A	0.997	-0.552	0.0619	0	1	0					0	6	0	0	2	1175.75	1674.15		9510.93	4736	4746
XLB+GLTP+microsomes	Isoform 3 of Histone-lysine N-methyltransferase 2D OS=Homo sapiens GN=KMT2D	O14686-3|KMT2D_HUMAN,O14686|KMT2D_HUMAN	Uniprot-Human-Nov12015.fasta	593388	1	2	2	9	0.0014	0.00379	RLRLLLTIQK	K	G	0.997	-0.513	0.249	0	1	0					0	3	0	0	2	1253.84	3468.99		19724	4989	4998
XLB+GLTP+microsomes	DNA helicase INO80 OS=Homo sapiens GN=INO80 PE=1 SV=2	Q9ULG1|INO80_HUMAN	Uniprot-Human-Nov12015.fasta	176761	0.997	1	1	2	0.000312	0.00771	VWLSIVKKELPK	K	A	0.997	-0.249	0.113	0	1	0					0	2	0	0	2	1439.9	933.825		432.868	280	291
XLB+GLTP+microsomes	Isoform 2 of AF4/FMR2 family member 1 OS=Homo sapiens GN=AFF1	P51825-2|AFF1_HUMAN,P51825-3|AFF1_HUMAN,P51825|AFF1_HUMAN	Uniprot-Human-Nov12015.fasta	132385	0.997	1	1	1	0.000156	0.00739	VPAKAKLTK	K	L	0.997	-0.214	0.255	0	1	0					0	1	0	0	2	955.63	2787.24		601.839	336	344
XLB+GLTP+microsomes	Cell division cycle 5-like protein OS=Homo sapiens GN=CDC5L PE=1 SV=2	Q99459|CDC5L_HUMAN	Uniprot-Human-Nov12015.fasta	92254.2	0.992	1	1	1	0.000156	0.00998	LAALQKRR	R	E	0.993	-0.317	0.34	0	1	0					0	1	0	0	2	955.616	3332.71		767.419	182	189
XLB+GLTP+microsomes	Pre-miRNA 5'-monophosphate methyltransferase OS=Homo sapiens GN=BCDIN3D PE=1 SV=1	Q7Z5W3|BN3D2_HUMAN	Uniprot-Human-Nov12015.fasta	33201.3	0.997	1	1	3	0.000468	0.0342	LRLLPPELLR	R	Q	0.997	-0.105	0.113	0	1	0					0	3	0	0	2	1219.79	975.671		13440.8	47	56
XLB+GLTP+microsomes	Isoform 2 of Epsin-2 OS=Homo sapiens GN=EPN2	O95208-2|EPN2_HUMAN,O95208-3|EPN2_HUMAN,O95208|EPN2_HUMAN	Uniprot-Human-Nov12015.fasta	62300.3	0.997	1	1	1	0.000156	0.0154	SKQLVALLK	K	D	0.997	-0.266	0.151	0	1	0					0	1	0	0	2	999.656	1332.11		117.162	127	135
XLB+GLTP+microsomes	G-protein coupled receptor 143 OS=Homo sapiens GN=GPR143 PE=1 SV=2	P51810|GP143_HUMAN	Uniprot-Human-Nov12015.fasta	43879.7	0.997	1	1	1	0.000156	0.0297	LALGLLQLLPGR	R	R	0.997	-0.643	0.0714	0	1	0					0	1	0	0	2	1263.82	1159.63		434.954	41	52
XLB+GLTP+microsomes	Isoform 2 of Tumor necrosis factor alpha-induced protein 8 OS=Homo sapiens GN=TNFAIP8	O95379-2|TFIP8_HUMAN,O95379-3|TFIP8_HUMAN,O95379-4|TFIP8_HUMAN,O95379|TFIP8_HUMAN	Uniprot-Human-Nov12015.fasta	24386.1	0.992	1	1	1	0.000156	0.0421	NLIKTVIK	K	L	0.993	-0.0665	0.247	0	1	0					0	1	0	0	2	928.619	765.621		11690.2	86	93
XLB+GLTP+microsomes	ATP-binding cassette sub-family A member 3 OS=Homo sapiens GN=ABCA3 PE=1 SV=2	Q99758|ABCA3_HUMAN	Uniprot-Human-Nov12015.fasta	191369	0.997	1	1	1	0.000156	0.0112	YNIQYQENFYAWSAPGVGR	K	F	0.997	-0.428	0.316	0	1	0					0	1	0	0	2	2266.01	3072.57		392.69	1287	1305
XLB+GLTP+microsomes	Contactin-4 OS=Homo sapiens GN=CNTN4 PE=1 SV=1	Q8IWV2|CNTN4_HUMAN	Uniprot-Human-Nov12015.fasta	113454	0.997	1	1	4	0.000623	0.0107	VLGPPTPLILR	K	N	0.997	-0.812	0.0432	0	1	0					0	4	0	0	2	1175.75	1312.53		7513.76	205	215
XLB+GLTP+microsomes	Rod cGMP-specific 3',5'-cyclic phosphodiesterase subunit alpha OS=Homo sapiens GN=PDE6A PE=1 SV=4	P16499|PDE6A_HUMAN	Uniprot-Human-Nov12015.fasta	99550.3	0.997	1	1	1	0.000156	0.0174	NGIAELATRLFNVHK	R	D	0.997	-0.273	0.988	0	1	0					0	0	1	0	2	1682.93	2546.4		1707.44	103	117
XLB+GLTP+microsomes	Volume-regulated anion channel subunit LRRC8C OS=Homo sapiens GN=LRRC8C PE=1 SV=2	Q8TDW0|LRC8C_HUMAN	Uniprot-Human-Nov12015.fasta	92453.7	1	2	2	4	0.000623	0.0199	QTVLKVIK	R	F	0.993	-0.124	0.0821	0	1	0					0	3	0	0	2	928.619	433.684		52203.4	265	272
XLB+GLTP+microsomes	Volume-regulated anion channel subunit LRRC8C OS=Homo sapiens GN=LRRC8C PE=1 SV=2	Q8TDW0|LRC8C_HUMAN	Uniprot-Human-Nov12015.fasta	92453.7	1	2	2	4	0.000623	0.0199	SLKILSIK	K	S	0.993	-0.286	0.223	0	1	0					0	1	0	0	2	901.608	3590.33		7222.67	543	550
XLB+GLTP+microsomes	Wnt inhibitory factor 1 OS=Homo sapiens GN=WIF1 PE=1 SV=3	Q9Y5W5|WIF1_HUMAN	Uniprot-Human-Nov12015.fasta	41527.2	0.997	1	1	1	0.000156	0.0237	NGGFCNERR	R	I	0.997	-0.202	0.333	0	1	0					0	1	0	0	2	1111.46	1632.71		1289.13	188	196
XLB+GLTP+microsomes	Isoform 2 of EF-hand calcium-binding domain-containing protein 4B OS=Homo sapiens GN=CRACR2A	Q9BSW2-2|EFC4B_HUMAN,Q9BSW2|EFC4B_HUMAN	Uniprot-Human-Nov12015.fasta	45592.2	0.997	1	1	1	0.000156	0.015	LHQEKEMEVYR	K	V	0.997	-0.283	0.665	0	1	0					0	1	0	0	2	1462.7	2875.89		8770.08	343	353
XLB+GLTP+microsomes	Isoform 2 of Protein piccolo OS=Homo sapiens GN=PCLO	Q9Y6V0-2|PCLO_HUMAN,Q9Y6V0-5|PCLO_HUMAN,Q9Y6V0-6|PCLO_HUMAN,Q9Y6V0|PCLO_HUMAN	Uniprot-Human-Nov12015.fasta	553276	0.997	1	1	2	0.000312	0.00247	TAVPPQVKLVKK	K	Q	0.997	-0.596	0.0716	0	1	0					0	2	0	0	2	1307.84	832.685		1372.05	1087	1098
XLB+GLTP+microsomes	Isoform 2 of Leukocyte antigen CD37 OS=Homo sapiens GN=CD37	P11049-2|CD37_HUMAN,P11049-3|CD37_HUMAN,P11049|CD37_HUMAN	Uniprot-Human-Nov12015.fasta	31704.6	0.997	1	1	1	0.000156	0.0751	VILPQLSRLGHLARSR	K	H	0.997	-0.098	0.443	0	1	0					0	0	1	0	2	1816.1	3224.53		926.488	196	211
XLB+GLTP+microsomes	DnaJ homolog subfamily C member 17 OS=Homo sapiens GN=DNAJC17 PE=1 SV=1	Q9NVM6|DJC17_HUMAN	Uniprot-Human-Nov12015.fasta	34687.8	0.997	1	1	1	0.000156	0.0461	QAQAQESEEEEESR	R	S	0.997	-0.695	0.0736	0	1	0					0	1	0	0	2	1651.66	2070.31		219.394	106	119
XLB+GLTP+microsomes	Sodium channel protein type 4 subunit alpha OS=Homo sapiens GN=SCN4A PE=1 SV=4	P35499|SCN4A_HUMAN	Uniprot-Human-Nov12015.fasta	208070	0.992	1	1	2	0.000312	0.00436	IAKPNKIK	R	L	0.993	-0.219	0.186	0	1	0					0	2	0	0	2	911.604	2196.94		1720	1653	1660
XLB+GLTP+microsomes	Isoform 2 of Protocadherin gamma-A12 OS=Homo sapiens GN=PCDHGA12	O60330-2|PCDGC_HUMAN,O60330|PCDGC_HUMAN	Uniprot-Human-Nov12015.fasta	100956	0.997	1	1	1	0.000156	0.0122	ISENAATEMR	K	F	0.997	-0.146	0.893	0	1	0					0	1	0	0	2	1138.5	1604.91		1310.35	142	151
XLB+GLTP+microsomes	Isocitrate dehydrogenase [NADP] cytoplasmic OS=Homo sapiens GN=IDH1 PE=1 SV=2	O75874|IDHC_HUMAN	Uniprot-Human-Nov12015.fasta	46660.5	0.992	1	1	3	0.000468	0.0193	IKLAQAKL	K	-	0.993	-0.24	0.2	0	1	0	23.5	-1.36	0.0511	0.438	0	3	0	0	2	884.593	36.3839		27643.9	407	414
XLB+GLTP+microsomes	DNA-directed RNA polymerase III subunit RPC3 OS=Homo sapiens GN=POLR3C PE=1 SV=1	Q9BUI4|RPC3_HUMAN	Uniprot-Human-Nov12015.fasta	60612.9	0.992	1	1	1	0.000156	0.015	IFRLVLQK	R	K	0.993	-0.289	0.131	0	1	0					0	1	0	0	2	1016.66	2514.05		495.735	365	372
XLB+GLTP+microsomes	Isoform 2 of Glutamate receptor ionotropic, kainate 3 OS=Homo sapiens GN=GRIK3	Q13003-2|GRIK3_HUMAN,Q13003|GRIK3_HUMAN	Uniprot-Human-Nov12015.fasta	98730.7	0.984	1	1	1	0.000156	0.0206	ITIAILQLQEEDKLHIMK	K	E	0.985	-0.0365	0.214	0	1	0					0	1	0	0	2	2154.17	1511.4		142.092	779	796
XLB+GLTP+microsomes	Polypeptide N-acetylgalactosaminyltransferase 1 OS=Homo sapiens GN=GALNT1 PE=1 SV=1	Q10472|GALT1_HUMAN	Uniprot-Human-Nov12015.fasta	64219.7	0.997	1	1	21	0.00327	0.0161	LKVPVHVIR	K	M	0.997	-0.611	0.0431	0	1	0					0	21	0	0	2	1060.7	569.202		131822	174	182
XLB+GLTP+microsomes	Isoform 10 of Regulating synaptic membrane exocytosis protein 1 OS=Homo sapiens GN=RIMS1	Q86UR5-10|RIMS1_HUMAN,Q86UR5-12|RIMS1_HUMAN,Q86UR5-13|RIMS1_HUMAN,Q86UR5-2|RIMS1_HUMAN,Q86UR5-3|RIMS1_HUMAN,Q86UR5-4|RIMS1_HUMAN,Q86UR5-5|RIMS1_HUMAN,Q86UR5-6|RIMS1_HUMAN,Q86UR5-7|RIMS1_HUMAN,Q86UR5-8|RIMS1_HUMAN,Q86UR5-9|RIMS1_HUMAN,Q86UR5|RIMS1_HUMAN	Uniprot-Human-Nov12015.fasta	85153.8	0.997	1	1	1	0.000156	0.0132	LGAFITKVKK	R	G	0.997	-0.564	0.092	0	1	0					0	1	0	0	2	1104.71	689.216		4604.21	24	33
XLB+GLTP+microsomes	Isoform 2 of Periaxin OS=Homo sapiens GN=PRX	Q9BXM0-2|PRAX_HUMAN	Uniprot-Human-Nov12015.fasta	15931.4	0.946	1	1	1	0.000156	0.0544	AKVAKLVR	R	V	0.95	-0.0342	0.215	0	1	0					0	1	0	0	2	884.604	710.502		10150.6	122	129
XLB+GLTP+microsomes	Isoform 3 of Gamma-secretase subunit APH-1A OS=Homo sapiens GN=APH1A	Q96BI3-3|APH1A_HUMAN	Uniprot-Human-Nov12015.fasta	20977.5	0.992	1	1	1	0.000156	0.041	VIILVAGR	R	C	0.993	-0.12	0.229	0	1	0					0	1	0	0	2	840.567	646.045		5060.84	32	39
XLB+GLTP+microsomes	Olfactory receptor 10G8 OS=Homo sapiens GN=OR10G8 PE=2 SV=1	Q8NGN5|O10G8_HUMAN,Q8NGN6|O10G7_HUMAN	Uniprot-Human-Nov12015.fasta	34519.9	0.992	1	1	3	0.000468	0.0257	EVKKALLK	K	L	0.993	-0.152	0.159	0	1	0					0	3	0	0	2	928.619	821.961		34405	293	300
XLB+GLTP+microsomes	Neurexophilin-2 OS=Homo sapiens GN=NXPH2 PE=2 SV=2	O95156|NXPH2_HUMAN,P58417|NXPH1_HUMAN	Uniprot-Human-Nov12015.fasta	29937.7	0.992	1	1	1	0.000156	0.0303	LNLLITGK	K	I	0.993	-0.144	0.351	0	1	0					0	1	0	0	2	872.545	3107.8		727.38	126	133
XLB+GLTP+microsomes	Isoform 2 of Histamine N-methyltransferase OS=Homo sapiens GN=HNMT	P50135-2|HNMT_HUMAN,P50135-3|HNMT_HUMAN,P50135|HNMT_HUMAN	Uniprot-Human-Nov12015.fasta	33296.6	0.997	1	1	1	0.000156	0.135	FLNHSTEHQCMQEFMDK	R	K	0.997	-0.226	0.0966	0	1	0					0	1	0	0	2	2214.89	2689.06		655.956	22	38
XLB+GLTP+microsomes	Phospholipid-metabolizing enzyme A-C1 OS=Homo sapiens GN=HRASLS PE=2 SV=1	Q9HDD0|HRSL1_HUMAN	Uniprot-Human-Nov12015.fasta	18750.6	0.997	1	1	7	0.00109	0.0536	ALVKMQLLK	K	D	0.997	-0.291	0.277	0	1	0					0	7	0	0	2	1043.66	981.411		37855.9	64	72
XLB+GLTP+microsomes	Isoform 2 of Protocadherin gamma-B7 OS=Homo sapiens GN=PCDHGB7	Q9Y5F8-2|PCDGJ_HUMAN	Uniprot-Human-Nov12015.fasta	88348.1	0.992	1	1	2	0.000312	0.0099	KILKQVSI	K	-	0.993	-0.177	0.0452	0	1	0					0	2	0	0	2	928.619	488.372		28488.8	801	808
XLB+GLTP+microsomes	Isoform 2 of Multiple PDZ domain protein OS=Homo sapiens GN=MPDZ	O75970-2|MPDZ_HUMAN,O75970-3|MPDZ_HUMAN,O75970-5|MPDZ_HUMAN,O75970|MPDZ_HUMAN	Uniprot-Human-Nov12015.fasta	214806	0.997	1	1	5	0.000779	0.00441	VKIIFIRNK	K	D	0.997	-0.74	0.0432	0	1	0					0	5	0	0	2	1131.72	1543.58		2675.68	1392	1400
XLB+GLTP+microsomes	Epidermal growth factor receptor kinase substrate 8 OS=Homo sapiens GN=EPS8 PE=1 SV=1	Q12929|EPS8_HUMAN	Uniprot-Human-Nov12015.fasta	91882.8	0.992	1	1	1	0.000156	0.00973	KLKLLDAK	R	G	0.993	-0.35	0.158	0	1	0					0	1	0	0	2	928.619	832.913		8634.06	90	97
XLB+GLTP+microsomes	Isoform 2 of Probable JmjC domain-containing histone demethylation protein 2C OS=Homo sapiens GN=JMJD1C	Q15652-2|JHD2C_HUMAN,Q15652-3|JHD2C_HUMAN,Q15652|JHD2C_HUMAN	Uniprot-Human-Nov12015.fasta	284524	0.992	1	1	1	0.000156	0.00541	IIVDKYVK	K	D	0.993	-0.361	0.28	0	1	0					0	1	0	0	2	977.603	222.969		1765.78	1602	1609
XLB+GLTP+microsomes	Isoform 3 of Periaxin OS=Homo sapiens GN=PRX	Q9BXM0-3|PRAX_HUMAN,Q9BXM0|PRAX_HUMAN	Uniprot-Human-Nov12015.fasta	154902	0.997	1	1	11	0.00171	0.00832	LPKAPEVKLPK	K	V	0.997	-0.227	0.126	0	1	0					0	11	0	0	2	1219.78	928.972		60321.2	444	454
XLB+GLTP+microsomes	Zinc finger protein 148 OS=Homo sapiens GN=ZNF148 PE=1 SV=2	Q9UQR1|ZN148_HUMAN	Uniprot-Human-Nov12015.fasta	88976.4	0.997	1	1	1	0.000156	0.0113	LVLKKINSK	K	R	0.997	-0.327	0.376	0	1	0					0	1	0	0	2	1043.68	138.635		3390.09	390	398
XLB+GLTP+microsomes	Isoform HERA-B of GTPase Era, mitochondrial OS=Homo sapiens GN=ERAL1	O75616-2|ERAL1_HUMAN,O75616|ERAL1_HUMAN	Uniprot-Human-Nov12015.fasta	48349.4	0.992	1	1	1	0.000156	0.029	KVFPVSRK	R	V	0.993	-0.358	0.311	0	1	0					0	1	0	0	2	960.599	3412.16		15860.6	137	144
XLB+GLTP+microsomes	Isoform 2 of Maestro heat-like repeat-containing protein family member 9 OS=Homo sapiens GN=MROH9	Q5TGP6-2|MROH9_HUMAN	Uniprot-Human-Nov12015.fasta	98350.6	1	1	1	7	0.00109	0.0105	LLKLFYIKK	K	L	0.997	-0.326	0.0452	0	1	0					0	7	0	0	2	1165.77	434.807		10063.1	824	832
XLB+GLTP+microsomes	Isoform 10 of Dysferlin OS=Homo sapiens GN=DYSF	O75923-10|DYSF_HUMAN,O75923-11|DYSF_HUMAN,O75923-12|DYSF_HUMAN,O75923-13|DYSF_HUMAN,O75923-14|DYSF_HUMAN,O75923-15|DYSF_HUMAN,O75923-2|DYSF_HUMAN,O75923-3|DYSF_HUMAN,O75923-4|DYSF_HUMAN,O75923-5|DYSF_HUMAN,O75923-6|DYSF_HUMAN,O75923-7|DYSF_HUMAN,O75923-8|DYSF_HUMAN,O75923-9|DYSF_HUMAN,O75923|DYSF_HUMAN	Uniprot-Human-Nov12015.fasta	237302	0.992	1	1	1	0.000156	0.00381	LLLSLETK	R	L	0.993	-0.359	0.223	0	1	0					0	1	0	0	2	916.572	3265.67		891.965	556	563
XLB+GLTP+microsomes	Folliculin OS=Homo sapiens GN=FLCN PE=1 SV=1	Q8NFG4|FLCN_HUMAN	Uniprot-Human-Nov12015.fasta	64473	0.997	1	1	3	0.000468	0.0155	KLPVFKSLR	R	H	0.997	-0.141	0.185	0	1	0					0	3	0	0	2	1087.7	1357.02		1371.73	342	350
XLB+GLTP+microsomes	Isoform 4 of Potassium voltage-gated channel subfamily H member 2 OS=Homo sapiens GN=KCNH2	Q12809-4|KCNH2_HUMAN,Q12809-5|KCNH2_HUMAN,Q12809-7|KCNH2_HUMAN,Q12809|KCNH2_HUMAN	Uniprot-Human-Nov12015.fasta	115640	0.992	1	1	5	0.000779	0.00726	EIIAPKIK	R	E	0.993	-0.463	0.162	0	1	0					0	5	0	0	2	911.593	1692.22		46456.4	261	268
XLB+GLTP+microsomes	Son of sevenless homolog 1 OS=Homo sapiens GN=SOS1 PE=1 SV=1	Q07889|SOS1_HUMAN	Uniprot-Human-Nov12015.fasta	152469	1	2	2	14	0.00218	0.018	AGIPIIKAGTVIK	K	L	0.997	-0.634	0.015	0	1	0					0	13	0	0	2	1280.83	943.608		13032.2	596	608
XLB+GLTP+microsomes	Son of sevenless homolog 1 OS=Homo sapiens GN=SOS1 PE=1 SV=1	Q07889|SOS1_HUMAN	Uniprot-Human-Nov12015.fasta	152469	1	2	2	14	0.00218	0.018	WRGLLVPALKK	K	V	0.997	-0.602	0.114	0	1	0					0	1	0	0	2	1280.82	818.615		1317.94	19	29
XLB+GLTP+microsomes	Piwi-like protein 3 OS=Homo sapiens GN=PIWIL3 PE=2 SV=2	Q7Z3Z3|PIWL3_HUMAN	Uniprot-Human-Nov12015.fasta	101092	0.997	1	1	1	0.000156	0.0136	VLKNANIVQGRR	R	M	0.997	-0.378	0.213	0	1	0					0	1	0	0	2	1367.82	108.589		831.448	471	482
XLB+GLTP+microsomes	Isoform 3 of Pleckstrin homology domain-containing family G member 3 OS=Homo sapiens GN=PLEKHG3	A1L390-3|PKHG3_HUMAN,A1L390|PKHG3_HUMAN	Uniprot-Human-Nov12015.fasta	134413	0.992	1	1	2	0.000312	0.00688	TLLITKKR	K	G	0.993	-0.692	0.0319	0	1	0					0	2	0	0	2	972.657	1826.69		13197.6	326	333
XLB+GLTP+microsomes	Isoform 2 of Zinc finger protein 2 OS=Homo sapiens GN=ZNF2	Q9BSG1-2|ZNF2_HUMAN,Q9BSG1-3|ZNF2_HUMAN,Q9BSG1-4|ZNF2_HUMAN,Q9BSG1|ZNF2_HUMAN	Uniprot-Human-Nov12015.fasta	44034	0.992	1	1	1	0.000156	0.0188	YQCNECGK	R	A	0.993	-0.359	0.0961	0	1	0					0	1	0	0	2	1058.4	1668.02		2315.48	300	307
XLB+GLTP+microsomes	SRR1-like protein OS=Homo sapiens GN=SRRD PE=2 SV=1	Q9UH36|SRR1L_HUMAN	Uniprot-Human-Nov12015.fasta	38574.3	0.992	1	1	1	0.000156	0.0236	LLARILQK	R	N	0.993	-0.339	0.249	0	1	0					0	1	0	0	2	955.63	2893.04		915.654	256	263
XLB+GLTP+microsomes	Isoform 2 of Rho GTPase-activating protein 23 OS=Homo sapiens GN=ARHGAP23	Q9P227-2|RHG23_HUMAN,Q9P227|RHG23_HUMAN	Uniprot-Human-Nov12015.fasta	162197	0.997	1	1	1	0.000156	0.0157	TSEDNMTDMVTHMPDRYK	R	I	0.997	-0.122	0.305	0	1	0					0	1	0	0	2	2186.92	2992.69		358.186	1067	1084
XLB+GLTP+microsomes	Isoform Delta-RON of Macrophage-stimulating protein receptor OS=Homo sapiens GN=MST1R	Q04912-2|RON_HUMAN,Q04912-4|RON_HUMAN,Q04912-5|RON_HUMAN,Q04912-6|RON_HUMAN,Q04912|RON_HUMAN	Uniprot-Human-Nov12015.fasta	152270	0.997	1	1	1	0.000156	0.0133	AWHFMGCGWCGNMCGQQK	R	E	0.997	-0.575	0.0872	0	1	0					0	1	0	0	2	2246.84	2792.69		114.985	539	556
XLB+GLTP+microsomes	Probable RNA-binding protein 18 OS=Homo sapiens GN=RBM18 PE=2 SV=1	Q96H35|RBM18_HUMAN	Uniprot-Human-Nov12015.fasta	21649.8	0.997	1	1	1	0.000156	0.0474	LLQKFGKVK	K	Q	0.997	-0.512	0.198	0	1	0					0	1	0	0	2	1060.69	836.014		2853.3	44	52
XLB+GLTP+microsomes	Putative protein RFPL3S OS=Homo sapiens GN=RFPL3S PE=2 SV=1	P0C7P2|RFL3S_HUMAN	Uniprot-Human-Nov12015.fasta	11739	0.997	1	1	1	0.000156	0.14	LLAVSASKVISTVKR	K	K	0.997	-0.8	0.119	0	1	0					0	0	1	0	2	1571.98	3503.08		5115.85	34	48
XLB+GLTP+microsomes	Isoform 2 of Arf-GAP with SH3 domain, ANK repeat and PH domain-containing protein 2 OS=Homo sapiens GN=ASAP2	O43150-2|ASAP2_HUMAN,O43150|ASAP2_HUMAN	Uniprot-Human-Nov12015.fasta	111653	0.997	1	1	6	0.000935	0.0114	RQLIQLRDILK	R	S	0.997	-0.678	0.0303	0	1	0					0	6	0	0	2	1395.88	617.407		1350.89	264	274
XLB+GLTP+microsomes	Isoform 2 of Rod cGMP-specific 3',5'-cyclic phosphodiesterase subunit beta OS=Homo sapiens GN=PDE6B	P35913-2|PDE6B_HUMAN,P35913|PDE6B_HUMAN	Uniprot-Human-Nov12015.fasta	98337.9	0.992	1	1	14	0.00218	0.00938	VVFKVLRR	R	L	0.993	-0.729	0.0151	0	1	0					0	14	0	0	2	1016.67	695.956		65259.5	75	82
XLB+GLTP+microsomes	Leucine-rich repeat-containing protein 4 OS=Homo sapiens GN=LRRC4 PE=1 SV=2	Q9HBW1|LRRC4_HUMAN	Uniprot-Human-Nov12015.fasta	72717.9	0.997	1	1	1	0.000156	0.0153	MQTSLDEVMK	K	T	0.997	-0.153	0.705	0	1	0					0	1	0	0	2	1198.53	1518.42		878.765	515	524
XLB+GLTP+microsomes	Isoform 2 of C-C chemokine receptor type 9 OS=Homo sapiens GN=CCR9	P51686-2|CCR9_HUMAN,P51686|CCR9_HUMAN	Uniprot-Human-Nov12015.fasta	42017	0.997	1	1	3	0.000468	0.0252	LKSAVLTLK	K	V	0.997	-0.327	0.134	0	1	0					0	3	0	0	2	972.645	1101.08		15680.4	210	218
XLB+GLTP+microsomes	Isoform 2 of Signal transducer and activator of transcription 2 OS=Homo sapiens GN=STAT2	P52630-4|STAT2_HUMAN,P52630|STAT2_HUMAN	Uniprot-Human-Nov12015.fasta	97459.9	0.997	1	1	5	0.000779	0.0118	LLFHLRQLLK	K	E	0.997	-0.411	0.0954	0	1	0					0	5	0	0	2	1280.82	461.576		10731.8	264	273
XLB+GLTP+microsomes	Maestro heat-like repeat-containing protein family member 6 OS=Homo sapiens GN=MROH6 PE=4 SV=2	A6NGR9|MROH6_HUMAN	Uniprot-Human-Nov12015.fasta	77187	0.997	1	1	1	0.000156	0.0223	WLGLLGLGHLALNRRK	R	V	0.997	-0.23	0.397	0	1	0					0	0	1	0	2	1817.1	2905.67		948.569	419	434
XLB+GLTP+microsomes	Isoform 2 of Membrane-associated guanylate kinase, WW and PDZ domain-containing protein 1 OS=Homo sapiens GN=MAGI1	Q96QZ7-2|MAGI1_HUMAN,Q96QZ7-3|MAGI1_HUMAN,Q96QZ7-4|MAGI1_HUMAN,Q96QZ7-5|MAGI1_HUMAN,Q96QZ7-6|MAGI1_HUMAN,Q96QZ7-7|MAGI1_HUMAN,Q96QZ7|MAGI1_HUMAN	Uniprot-Human-Nov12015.fasta	164580	0.997	1	1	6	0.000935	0.00616	RKVVFAVPK	R	T	0.997	-0.361	0.316	0	1	0					0	6	0	0	2	1043.67	459.435		34151.3	923	931
XLB+GLTP+microsomes	Frizzled-9 OS=Homo sapiens GN=FZD9 PE=2 SV=1	O00144|FZD9_HUMAN	Uniprot-Human-Nov12015.fasta	64466.9	0.992	1	1	1	0.000156	0.0135	TIVILTLR	K	K	0.993	-0.0786	0.2	0	1	0					0	1	0	0	2	928.619	333.388		9639.62	370	377
XLB+GLTP+microsomes	Isoform 2 of E3 ubiquitin-protein ligase MYCBP2 OS=Homo sapiens GN=MYCBP2	O75592-2|MYCB2_HUMAN,O75592|MYCB2_HUMAN	Uniprot-Human-Nov12015.fasta	510081	0.992	1	1	1	0.000156	0.00173	LDKVVPLK	R	E	0.993	-0.169	0.114	0	1	0					0	1	0	0	2	911.593	1315.88		343.042	1779	1786
XLB+GLTP+microsomes	Sodium/hydrogen exchanger 3 OS=Homo sapiens GN=SLC9A3 PE=1 SV=2	P48764|SL9A3_HUMAN	Uniprot-Human-Nov12015.fasta	92856.6	0.997	1	1	1	0.000156	0.0396	NLFVSTTIIVVFFTVIFQGLTIKPLVQWLKVKR	K	S	0.997	-0.321	0.147	0	1	0					0	0	0	0	2	3849.28	3433.96		10274.2	435	467
XLB+GLTP+microsomes	Lysine-specific demethylase PHF2 OS=Homo sapiens GN=PHF2 PE=1 SV=4	O75151|PHF2_HUMAN	Uniprot-Human-Nov12015.fasta	120778	0.997	1	1	8	0.00125	0.00821	LGKILKIHR	R	N	0.997	-0.563	0.0431	0	1	0					0	8	0	0	2	1077.73	859.619		32178.4	1082	1090
XLB+GLTP+microsomes	snRNA-activating protein complex subunit 4 OS=Homo sapiens GN=SNAPC4 PE=1 SV=1	Q5SXM2|SNPC4_HUMAN	Uniprot-Human-Nov12015.fasta	159434	0.997	1	1	5	0.000779	0.00749	LQRLLQPKLLK	R	L	0.997	-0.245	0.0285	0	1	0					0	5	0	0	2	1351.87	717.778		6277.23	201	211
XLB+GLTP+microsomes	Isoform 2 of Neuronal tyrosine-phosphorylated phosphoinositide-3-kinase adapter 1 OS=Homo sapiens GN=NYAP1	Q6ZVC0-2|NYAP1_HUMAN,Q6ZVC0|NYAP1_HUMAN	Uniprot-Human-Nov12015.fasta	87927.9	0.992	1	1	1	0.000156	0.0095	RPPAKPRR	R	H	0.993	-0.278	0.429	0	1	0					0	1	0	0	2	977.612	274.607		2047.6	113	120
XLB+GLTP+microsomes	Glioma tumor suppressor candidate region gene 2 protein OS=Homo sapiens GN=GLTSCR2 PE=1 SV=2	Q9NZM5|GSCR2_HUMAN	Uniprot-Human-Nov12015.fasta	54390.7	0.992	1	1	3	0.000468	0.0167	KGVKRPAR	K	L	0.993	-0.402	0.162	0	1	0					0	3	0	0	2	911.59	1502.04		1719.91	220	227
XLB+GLTP+microsomes	Caskin-1 OS=Homo sapiens GN=CASKIN1 PE=1 SV=1	Q8WXD9|CSKI1_HUMAN	Uniprot-Human-Nov12015.fasta	149815	0.997	1	1	2	0.000312	0.00769	LLQRPRPGKAK	R	L	0.997	-0.435	0.148	0	1	0					0	2	0	0	2	1263.8	497.241		2919.61	22	32
XLB+GLTP+microsomes	Isoform 2 of LisH domain-containing protein FOPNL OS=Homo sapiens GN=FOPNL	Q96NB1-2|FOPNL_HUMAN,Q96NB1|FOPNL_HUMAN	Uniprot-Human-Nov12015.fasta	11527.6	0.997	1	1	5	0.000779	0.11	GVLGHLKARIR	K	A	0.997	-0.476	0.138	0	1	0					0	5	0	0	2	1219.77	615.135		23390.6	19	29
XLB+GLTP+microsomes	Isoform 2 of E3 SUMO-protein ligase PIAS1 OS=Homo sapiens GN=PIAS1	O75925-2|PIAS1_HUMAN	Uniprot-Human-Nov12015.fasta	72205.2	0.997	1	1	1	0.000156	0.0153	MFTLQDSYVK	-	Q	0.997	-0.392	0.714	0	1	0					0	1	0	0	2	1231.6	2142.54		2172.01	1	10
XLB+GLTP+microsomes	NudC domain-containing protein 2 OS=Homo sapiens GN=NUDCD2 PE=1 SV=1	Q8WVJ2|NUDC2_HUMAN	Uniprot-Human-Nov12015.fasta	17675.9	0.997	1	1	4	0.000623	0.0573	KMVRIVLTK	R	T	0.997	-0.385	0.228	0	1	0					0	4	0	0	2	1087.7	3030.21		9586.82	83	91
XLB+GLTP+microsomes	Isoform 2 of Abscission/NoCut checkpoint regulator OS=Homo sapiens GN=ZFYVE19	Q96K21-2|ANCHR_HUMAN,Q96K21-4|ANCHR_HUMAN,Q96K21|ANCHR_HUMAN	Uniprot-Human-Nov12015.fasta	32963.5	0.997	1	1	1	0.000156	0.026	ILALAKRLAMLR	R	G	0.997	-0.448	0.184	0	1	0					0	1	0	0	2	1368.89	131.91		530.96	151	162
XLB+GLTP+microsomes	Leucine-rich repeat-containing protein 69 OS=Homo sapiens GN=LRRC69 PE=2 SV=2	Q6ZNQ3|LRC69_HUMAN	Uniprot-Human-Nov12015.fasta	39593.8	1	2	2	2	0.000312	0.0519	LLIKALSGGK	R	N	0.997	-0.0588	0.29	0	1	0					0	1	0	0	2	999.656	1436.57		279.344	5	14
XLB+GLTP+microsomes	Leucine-rich repeat-containing protein 69 OS=Homo sapiens GN=LRRC69 PE=2 SV=2	Q6ZNQ3|LRC69_HUMAN	Uniprot-Human-Nov12015.fasta	39593.8	1	2	2	2	0.000312	0.0519	LQKLLLAR	K	N	0.993	-0.28	0.263	0	1	0					0	1	0	0	2	955.63	253.377		13812.6	178	185
XLB+GLTP+microsomes	Dimethyladenosine transferase 1, mitochondrial OS=Homo sapiens GN=TFB1M PE=1 SV=1	Q8WVM0|TFB1M_HUMAN	Uniprot-Human-Nov12015.fasta	39544.2	0.999	1	1	1	0.000156	0.0231	LPPLPTIR	R	E	0.993	-0.373	0.37	0	1	0					0	1	0	0	2	906.577	3479.5		9401.61	12	19
XLB+GLTP+microsomes	Isoform 2 of Uncharacterized protein KIAA2026 OS=Homo sapiens GN=KIAA2026	Q5HYC2-2|K2026_HUMAN,Q5HYC2|K2026_HUMAN	Uniprot-Human-Nov12015.fasta	228090	0.992	1	1	1	0.000156	0.00386	TLLKTLKR	K	Q	0.993	-0.327	0.263	0	1	0					0	1	0	0	2	972.657	117.432		3649.79	925	932
XLB+GLTP+microsomes	Isoform 2 of Tudor domain-containing protein 6 OS=Homo sapiens GN=TDRD6	O60522-2|TDRD6_HUMAN,O60522|TDRD6_HUMAN	Uniprot-Human-Nov12015.fasta	236519	0.997	1	1	4	0.000623	0.00436	SLKALVVAK	K	D	0.997	-0.453	0.103	0	1	0					0	4	0	0	2	928.619	1000.18		25352.4	1123	1131
XLB+GLTP+microsomes	Isoform 2 of Cilia- and flagella-associated protein 70 OS=Homo sapiens GN=CFAP70	Q5T0N1-2|CFA70_HUMAN,Q5T0N1|CFA70_HUMAN	Uniprot-Human-Nov12015.fasta	125724	0.997	1	1	4	0.000623	0.0119	VPLVTIPKGKAGK	R	T	0.997	-0.426	0.21	0	1	0					0	4	0	0	2	1307.84	167.744		10436.9	314	326
XLB+GLTP+microsomes	Isoform 2 of Kinesin-associated protein 3 OS=Homo sapiens GN=KIFAP3	Q92845-2|KIFA3_HUMAN,Q92845-3|KIFA3_HUMAN,Q92845-4|KIFA3_HUMAN,Q92845|KIFA3_HUMAN	Uniprot-Human-Nov12015.fasta	86732.8	0.997	1	1	1	0.000156	0.0187	QMDESEQYLYGDDR	R	I	0.997	-0.317	0.156	0	1	0					0	1	0	0	2	1750.68	1841.76		441.348	651	664
XLB+GLTP+microsomes	Zinc finger protein basonuclin-1 OS=Homo sapiens GN=BNC1 PE=1 SV=2	Q01954|BNC1_HUMAN,Q6ZN30-2|BNC2_HUMAN,Q6ZN30|BNC2_HUMAN	Uniprot-Human-Nov12015.fasta	110973	0.997	1	1	1	0.000156	0.0131	LKILLDRLFSVLK	R	Q	0.997	-0.0412	0.0607	0	1	0					0	1	0	0	2	1558.01	1713.37		2775.73	108	120
XLB+GLTP+microsomes	Isoform 2 of E3 ubiquitin-protein ligase LNX OS=Homo sapiens GN=LNX1	Q8TBB1-2|LNX1_HUMAN,Q8TBB1|LNX1_HUMAN	Uniprot-Human-Nov12015.fasta	80629.4	0.997	1	1	3	0.000468	0.0142	ALSVLRRTK	R	S	0.997	-0.336	0.274	0	1	0					0	3	0	0	2	1043.67	877.347		18203.2	227	235
XLB+GLTP+microsomes	Transmembrane protein 117 OS=Homo sapiens GN=TMEM117 PE=2 SV=1	Q9H0C3|TM117_HUMAN	Uniprot-Human-Nov12015.fasta	60187.2	0.997	1	1	1	0.000156	0.0175	LFGQLLRLK	R	M	0.997	-0.242	0.318	0	1	0					0	1	0	0	2	1087.7	1848.24		576.39	91	99
XLB+GLTP+microsomes	Rab3 GTPase-activating protein non-catalytic subunit OS=Homo sapiens GN=RAB3GAP2 PE=1 SV=1	Q9H2M9|RBGPR_HUMAN	Uniprot-Human-Nov12015.fasta	155988	0.997	1	1	1	0.000156	0.0144	QQFLLKVVSAAVQAQHSATK	R	V	0.997	-0.191	0.153	0	1	0					0	1	0	0	2	2155.19	1333.6		87.6039	1214	1233
XLB+GLTP+microsomes	Mitochondrial fission 1 protein OS=Homo sapiens GN=FIS1 PE=1 SV=2	Q9Y3D6|FIS1_HUMAN	Uniprot-Human-Nov12015.fasta	16938.4	0.997	1	1	11	0.00171	0.0789	KGIVLLEELLPK	R	G	0.997	-0.853	0.0115	0	1	0					0	11	0	0	2	1351.86	606.318		15330.8	53	64
XLB+GLTP+microsomes	Isoform 2 of Ataxin-10 OS=Homo sapiens GN=ATXN10	Q9UBB4-2|ATX10_HUMAN,Q9UBB4|ATX10_HUMAN	Uniprot-Human-Nov12015.fasta	53490.8	0.992	1	1	1	0.000156	0.0195	KGEKLILK	K	S	0.993	-0.263	0.135	0	1	0					0	1	0	0	2	928.619	844.174		7232.2	460	467
XLB+GLTP+microsomes	Conserved oligomeric Golgi complex subunit 3 OS=Homo sapiens GN=COG3 PE=1 SV=3	Q96JB2|COG3_HUMAN	Uniprot-Human-Nov12015.fasta	94099.6	0.997	1	1	1	0.000156	0.0205	TQIDGQLFLIKHLLILR	K	E	0.997	-0.604	0.124	0	1	0					0	0	1	0	2	2023.2	2916.82		126.905	604	620
XLB+GLTP+microsomes	ER membrane protein complex subunit 2 OS=Homo sapiens GN=EMC2 PE=1 SV=1	Q15006|EMC2_HUMAN	Uniprot-Human-Nov12015.fasta	34834.8	0.997	1	1	1	0.000156	0.0539	FEAMERYDDAIQLYDR	R	I	0.997	-0.261	0.46	0	1	0					0	1	0	0	2	2050.92	3329.63		160.798	97	112
XLB+GLTP+microsomes	Isoform 2 of Targeting protein for Xklp2 OS=Homo sapiens GN=TPX2	Q9ULW0-2|TPX2_HUMAN,Q9ULW0|TPX2_HUMAN	Uniprot-Human-Nov12015.fasta	89394.4	0.997	1	1	1	0.000156	0.0243	STAELEAEELEKLQQYKFK	K	A	0.997	-0.0875	1.01	0	1	0					0	0	1	0	2	2284.17	3013.08		814.959	421	439
XLB+GLTP+microsomes	Sodium channel protein type 7 subunit alpha OS=Homo sapiens GN=SCN7A PE=1 SV=2	Q01118|SCN7A_HUMAN	Uniprot-Human-Nov12015.fasta	193504	0.997	1	1	3	0.000468	0.00713	ILKIIPLNQGLK	R	S	0.997	-0.769	0.0295	0	1	0					0	3	0	0	2	1351.86	284.62		3909.23	213	224
XLB+GLTP+microsomes	Isoform 2 of Nipped-B-like protein OS=Homo sapiens GN=NIPBL	Q6KC79-2|NIPBL_HUMAN,Q6KC79|NIPBL_HUMAN	Uniprot-Human-Nov12015.fasta	316055	0.997	1	1	1	0.000156	0.00519	HDNRRDSGKPSTEK	R	K	0.997	-0.0816	0.773	0	1	0					0	1	0	0	2	1627.78	2560.69		519.074	762	775
XLB+GLTP+microsomes	Zinc finger matrin-type protein 2 OS=Homo sapiens GN=ZMAT2 PE=1 SV=1	Q96NC0|ZMAT2_HUMAN	Uniprot-Human-Nov12015.fasta	23612.5	0.997	1	1	1	0.000156	0.0452	LGKTIVITK	K	T	0.997	-0.318	0.409	0	1	0					0	1	0	0	2	972.645	3569.03		6809.37	62	70
XLB+GLTP+microsomes	Isoform 2 of Ribosomal L1 domain-containing protein 1 OS=Homo sapiens GN=RSL1D1	O76021-2|RL1D1_HUMAN,O76021|RL1D1_HUMAN	Uniprot-Human-Nov12015.fasta	30354.9	0.992	1	1	4	0.000623	0.0296	LLFVKTEK	K	S	0.993	-0.179	0.24	0	1	0					0	4	0	0	2	977.603	796.271		6156.95	30	37
XLB+GLTP+microsomes	Adenosine receptor A1 OS=Homo sapiens GN=ADORA1 PE=1 SV=1	P30542|AA1R_HUMAN	Uniprot-Human-Nov12015.fasta	36513.1	0.992	1	1	1	0.000156	0.0245	VKIPLRYK	R	M	0.993	-0.34	0.163	0	1	0					0	1	0	0	2	1016.66	2811.73		333.653	109	116
XLB+GLTP+microsomes	Epiplakin OS=Homo sapiens GN=EPPK1 PE=1 SV=2	P58107|EPIPL_HUMAN	Uniprot-Human-Nov12015.fasta	555615	0.997	1	1	14	0.00218	0.00216	RLRLPLEAALR	R	C	0.997	-0.566	0.152	0	1	0					0	14	0	0	2	1307.83	632.412		27375.3	410	420
XLB+GLTP+microsomes	Isoform TPRDII of E3 ubiquitin-protein ligase TTC3 OS=Homo sapiens GN=TTC3	P53804-2|TTC3_HUMAN,P53804-3|TTC3_HUMAN,P53804|TTC3_HUMAN	Uniprot-Human-Nov12015.fasta	229874	0.997	1	1	5	0.000779	0.00558	VPPRPILKQK	K	C	0.997	-0.243	0.0224	0	1	0					0	5	0	0	2	1175.76	1145.12		5494.01	747	756
XLB+GLTP+microsomes	Protein FAM188B OS=Homo sapiens GN=FAM188B PE=2 SV=2	Q4G0A6|F188B_HUMAN	Uniprot-Human-Nov12015.fasta	84373.9	0.997	1	1	1	0.000156	0.0225	NQLLPSDKVDGELGALR	K	L	0.997	-0.164	0.71	0	1	0					0	1	0	0	2	1824.98	2704.63		596.23	360	376
XLB+GLTP+microsomes	Isoform 2 of Harmonin OS=Homo sapiens GN=USH1C	Q9Y6N9-2|USH1C_HUMAN,Q9Y6N9-3|USH1C_HUMAN,Q9Y6N9-4|USH1C_HUMAN,Q9Y6N9-5|USH1C_HUMAN,Q9Y6N9|USH1C_HUMAN	Uniprot-Human-Nov12015.fasta	62211.8	0.997	1	1	2	0.000312	0.0192	VRHIGLIPVK	K	S	0.997	-0.464	0.0715	0	1	0					0	2	0	0	2	1131.74	2909.22		1835.56	164	173
XLB+GLTP+microsomes	Isoform 3 of Kinesin-like protein KIF6 OS=Homo sapiens GN=KIF6	Q6ZMV9-3|KIF6_HUMAN,Q6ZMV9|KIF6_HUMAN	Uniprot-Human-Nov12015.fasta	92572.5	0.997	1	1	7	0.00109	0.0138	LIPSLEIILPR	K	D	0.997	-0.466	0.0673	0	1	0					0	7	0	0	2	1263.8	593.319		26132.3	32	42
XLB+GLTP+microsomes	BPI fold-containing family B member 3 OS=Homo sapiens GN=BPIFB3 PE=2 SV=2	P59826|BPIB3_HUMAN	Uniprot-Human-Nov12015.fasta	50343.5	0.997	1	1	11	0.00171	0.0252	IEELTLPKVLLK	K	L	0.997	-0.529	0.0406	0	1	0					0	11	0	0	2	1395.88	678.389		3641.66	97	108
XLB+GLTP+microsomes	Isoform 2 of CLIP-associating protein 1 OS=Homo sapiens GN=CLASP1	Q7Z460-2|CLAP1_HUMAN,Q7Z460-3|CLAP1_HUMAN,Q7Z460-4|CLAP1_HUMAN,Q7Z460-5|CLAP1_HUMAN,Q7Z460|CLAP1_HUMAN	Uniprot-Human-Nov12015.fasta	163067	0.997	1	1	1	0.000156	0.0116	FDEVQKSGNMIQSANDK	K	N	0.997	-0.201	1.57	0	1	0					0	0	1	0	2	1910.89	2574.44		7141.14	223	239
XLB+GLTP+microsomes	Fibrillin-1 OS=Homo sapiens GN=FBN1 PE=1 SV=3	P35555|FBN1_HUMAN	Uniprot-Human-Nov12015.fasta	312226	0.997	1	1	1	0.000156	0.00488	GSFICHCDMGYSGK	K	K	0.997	-0.283	0.108	0	1	0					0	1	0	0	2	1634.64	3127.94		488.445	1301	1314
XLB+GLTP+microsomes	Late cornified envelope protein 5A OS=Homo sapiens GN=LCE5A PE=2 SV=1	Q5TCM9|LCE5A_HUMAN	Uniprot-Human-Nov12015.fasta	11794.2	0.997	1	1	1	0.000156	0.331	RRPQSSSCCGSGSGQQSGGSSCCHSSGGSGCCHSSGGCC	R	-	0.997	-0.281	0.178	0	1	0					0	0	0	0	2	4069.43	3434.97		23566.6	80	118
XLB+GLTP+microsomes	28 kDa heat- and acid-stable phosphoprotein OS=Homo sapiens GN=PDAP1 PE=1 SV=1	Q13442|HAP28_HUMAN	Uniprot-Human-Nov12015.fasta	20630.8	0.997	1	1	1	0.000156	0.0994	SLDSDESEDEEDDYQQKR	K	K	0.997	-0.552	0.101	0	1	0					0	1	0	0	2	2187.88	2839.34		50.6606	57	74
XLB+GLTP+microsomes	Isoform 2 of Cytoplasmic polyadenylation element-binding protein 2 OS=Homo sapiens GN=CPEB2	Q7Z5Q1-3|CPEB2_HUMAN,Q7Z5Q1-4|CPEB2_HUMAN,Q7Z5Q1-5|CPEB2_HUMAN,Q7Z5Q1-6|CPEB2_HUMAN,Q7Z5Q1-7|CPEB2_HUMAN,Q7Z5Q1-8|CPEB2_HUMAN,Q7Z5Q1-9|CPEB2_HUMAN,Q7Z5Q1|CPEB2_HUMAN	Uniprot-Human-Nov12015.fasta	106974	0.997	1	1	1	0.000156	0.0313	RTGNMGIPGTMNQISPLK	R	K	0.997	-0.278	0.511	0	1	0					0	1	0	0	2	1931.97	2431.7		1213.77	587	604
XLB+GLTP+microsomes	Keratinocyte differentiation factor 1 OS=Homo sapiens GN=KDF1 PE=2 SV=2	Q8NAX2|KDF1_HUMAN	Uniprot-Human-Nov12015.fasta	43642.5	0.997	1	1	12	0.00187	0.0226	GIIRISTRK	R	S	0.997	-0.516	0.194	0	1	0					0	12	0	0	2	1043.67	565.076		67365	300	308
XLB+GLTP+microsomes	Zinc finger protein 880 OS=Homo sapiens GN=ZNF880 PE=2 SV=2	Q6PDB4|ZN880_HUMAN	Uniprot-Human-Nov12015.fasta	66761.8	0.997	1	1	1	0.000156	0.0329	CNECDKVFSNSSNLVQHQR	K	I	0.997	-0.259	0.382	0	1	0					0	0	1	0	2	2323.02	3066.14		267.982	214	232
XLB+GLTP+microsomes	Isoform 2 of Coiled-coil alpha-helical rod protein 1 OS=Homo sapiens GN=CCHCR1	Q8TD31-2|CCHCR_HUMAN,Q8TD31-3|CCHCR_HUMAN,Q8TD31|CCHCR_HUMAN	Uniprot-Human-Nov12015.fasta	95144.7	1	2	2	8	0.00125	0.0138	KVHTIRGLIAR	R	K	0.997	-0.684	0.0779	0	1	0					0	6	0	0	2	1263.8	804.482		16714.6	523	533
XLB+GLTP+microsomes	Isoform 2 of Coiled-coil alpha-helical rod protein 1 OS=Homo sapiens GN=CCHCR1	Q8TD31-2|CCHCR_HUMAN,Q8TD31-3|CCHCR_HUMAN,Q8TD31|CCHCR_HUMAN	Uniprot-Human-Nov12015.fasta	95144.7	1	2	2	8	0.00125	0.0138	VHTIRGLIARK	K	L	0.997	-0.42	0.0648	0	1	0					0	2	0	0	2	1263.8	2494.69		11958.8	524	534
XLB+GLTP+microsomes	Isoform 3 of Unconventional myosin-XVIIIa OS=Homo sapiens GN=MYO18A	Q92614-3|MY18A_HUMAN,Q92614-4|MY18A_HUMAN,Q92614|MY18A_HUMAN	Uniprot-Human-Nov12015.fasta	233120	0.997	1	1	1	0.000156	0.00649	LPPVVPLPPPTLR	R	E	0.997	-0.8	0.0282	0	1	0					0	1	0	0	2	1395.87	870.51		192.848	207	219
XLB+GLTP+microsomes	Interleukin-13 OS=Homo sapiens GN=IL13 PE=1 SV=2	P35225|IL13_HUMAN	Uniprot-Human-Nov12015.fasta	15816.3	0.997	1	1	7	0.00109	0.0753	DLLLHLKKLFR	K	E	0.997	-0.502	0.0376	0	1	0					0	7	0	0	2	1395.88	512.282		1640.12	131	141
XLB+GLTP+microsomes	Sodium channel protein type 10 subunit alpha OS=Homo sapiens GN=SCN10A PE=1 SV=2	Q9Y5Y9|SCNAA_HUMAN	Uniprot-Human-Nov12015.fasta	220634	0.997	1	1	3	0.000468	0.00613	VIVGALIHSVKK	K	L	0.997	-0.843	0.0665	0	1	0					0	3	0	0	2	1263.81	883.853		3637.46	234	245
XLB+GLTP+microsomes	E3 ubiquitin-protein ligase HECTD3 OS=Homo sapiens GN=HECTD3 PE=1 SV=1	Q5T447|HECD3_HUMAN	Uniprot-Human-Nov12015.fasta	97114.3	0.997	1	1	6	0.000935	0.0105	AVLLQRFIK	R	I	0.997	-0.177	0.0687	0	1	0					0	6	0	0	2	1087.7	1542.19		7024.17	408	416
XLB+GLTP+microsomes	Heparan sulfate glucosamine 3-O-sulfotransferase 3B1 OS=Homo sapiens GN=HS3ST3B1 PE=1 SV=1	Q9Y662|HS3SB_HUMAN,Q9Y663|HS3SA_HUMAN	Uniprot-Human-Nov12015.fasta	43326	0.997	1	1	2	0.000312	0.0308	QLPQAIIIGVKK	K	G	0.997	-0.751	0.0324	0	1	0					0	2	0	0	2	1307.84	549.902		2271.42	136	147
XLB+GLTP+microsomes	FERM and PDZ domain-containing protein 3 OS=Homo sapiens GN=FRMPD3 PE=2 SV=2	Q5JV73|FRPD3_HUMAN	Uniprot-Human-Nov12015.fasta	199210	0.997	1	1	7	0.00109	0.00663	KEALLLIPNVLK	K	V	0.997	-0.739	0.0367	0	1	0					0	7	0	0	2	1351.86	943.31		5434.96	172	183
XLB+GLTP+microsomes	Interleukin-1 receptor accessory protein OS=Homo sapiens GN=IL1RAP PE=1 SV=2	Q9NPH3|IL1AP_HUMAN	Uniprot-Human-Nov12015.fasta	65419.4	0.997	1	1	9	0.0014	0.0158	AKTVLTVIK	R	W	0.997	-0.392	0.15	0	1	0					0	9	0	0	2	972.645	856.361		63128.7	517	525
XLB+GLTP+microsomes	Isoform 2 of Zinc finger MIZ domain-containing protein 1 OS=Homo sapiens GN=ZMIZ1	Q9ULJ6-2|ZMIZ1_HUMAN,Q9ULJ6|ZMIZ1_HUMAN	Uniprot-Human-Nov12015.fasta	115483	0.997	1	1	16	0.00249	0.01	LLLLRHQKSR	R	Q	0.997	-0.611	0.0511	0	1	0					0	16	0	0	2	1263.8	754.265		37177.9	106	115
XLB+GLTP+microsomes	Isoform 2 of Ras GTPase-activating protein 1 OS=Homo sapiens GN=RASA1	P20936-2|RASA1_HUMAN,P20936-4|RASA1_HUMAN,P20936|RASA1_HUMAN	Uniprot-Human-Nov12015.fasta	101549	1	2	2	11	0.00171	0.0218	NIVKKGYLLK	K	K	0.997	-0.489	0.102	0	1	0					0	9	0	0	2	1175.75	856.073		40381.1	307	316
XLB+GLTP+microsomes	Isoform 2 of Ras GTPase-activating protein 1 OS=Homo sapiens GN=RASA1	P20936-2|RASA1_HUMAN,P20936-4|RASA1_HUMAN,P20936|RASA1_HUMAN	Uniprot-Human-Nov12015.fasta	101549	1	2	2	11	0.00171	0.0218	TLLASILLR	R	I	0.997	-0.216	0.272	0	1	0					0	2	0	0	2	999.656	2647.24		620.01	583	591
XLB+GLTP+microsomes	Isoform 2 of Uncharacterized serine/threonine-protein kinase SgK494 OS=Homo sapiens GN=SGK494	Q96LW2-2|SG494_HUMAN,Q96LW2|SG494_HUMAN	Uniprot-Human-Nov12015.fasta	31043.8	0.997	1	1	4	0.000623	0.0585	VVPKVKVLQR	K	D	0.997	-0.702	0.03	0	1	0					0	4	0	0	2	1165.78	501.969		14058.2	137	146
XLB+GLTP+microsomes	Isoform 2 of Lethal(3)malignant brain tumor-like protein 3 OS=Homo sapiens GN=L3MBTL3	Q96JM7-2|LMBL3_HUMAN,Q96JM7|LMBL3_HUMAN	Uniprot-Human-Nov12015.fasta	88336.7	0.992	1	1	1	0.000156	0.0106	KKPKLSLK	K	A	0.993	-0.23	0.136	0	1	0					0	1	0	0	2	941.651	3561.24		10710.2	173	180
XLB+GLTP+microsomes	Coiled-coil domain-containing protein 106 OS=Homo sapiens GN=CCDC106 PE=1 SV=1	Q9BWC9|CC106_HUMAN	Uniprot-Human-Nov12015.fasta	32033.9	0.997	1	1	5	0.000779	0.0357	KILGTFQKLK	K	S	0.997	-0.765	0.106	0	1	0					0	5	0	0	2	1175.75	3342.03		48558.2	188	197
XLB+GLTP+microsomes	Poly [ADP-ribose] polymerase 4 OS=Homo sapiens GN=PARP4 PE=1 SV=3	Q9UKK3|PARP4_HUMAN	Uniprot-Human-Nov12015.fasta	192598	0.997	1	1	1	0.000156	0.00522	AEGILLLVK	K	A	0.997	-0.175	0.261	0	1	0					0	1	0	0	2	955.619	3381.96		3323.95	297	305
XLB+GLTP+microsomes	V-type proton ATPase subunit E 2 OS=Homo sapiens GN=ATP6V1E2 PE=1 SV=1	Q96A05|VATE2_HUMAN	Uniprot-Human-Nov12015.fasta	26075.3	0.992	1	1	1	0.000156	0.0354	LVLQGLLR	K	L	0.993	-0.307	0.221	0	1	0					0	1	0	0	2	911.604	137.524		3128.32	119	126
XLB+GLTP+microsomes	Isoform 2 of Histone lysine demethylase PHF8 OS=Homo sapiens GN=PHF8	Q9UPP1-2|PHF8_HUMAN,Q9UPP1-3|PHF8_HUMAN,Q9UPP1-4|PHF8_HUMAN,Q9UPP1-5|PHF8_HUMAN,Q9UPP1|PHF8_HUMAN	Uniprot-Human-Nov12015.fasta	117868	1	2	2	13	0.00203	0.0117	ATLIIRPK	K	F	0.993	-0.152	0.0853	0	1	0					0	11	0	0	2	911.604	2624.84		21579.8	666	673
XLB+GLTP+microsomes	Isoform 2 of Histone lysine demethylase PHF8 OS=Homo sapiens GN=PHF8	Q9UPP1-2|PHF8_HUMAN,Q9UPP1-3|PHF8_HUMAN,Q9UPP1-4|PHF8_HUMAN,Q9UPP1-5|PHF8_HUMAN,Q9UPP1|PHF8_HUMAN	Uniprot-Human-Nov12015.fasta	117868	1	2	2	13	0.00203	0.0117	ATLIIRPKFPRK	K	L	0.997	-0.377	0.0766	0	1	0					0	2	0	0	2	1439.92	877.965		794.292	666	677
XLB+GLTP+microsomes	Krueppel-like factor 16 OS=Homo sapiens GN=KLF16 PE=1 SV=1	Q9BXK1|KLF16_HUMAN	Uniprot-Human-Nov12015.fasta	25431	0.997	1	1	1	0.000156	0.0397	HHRTHTGEKR	R	F	0.997	-0.14	0.911	0	1	0					0	1	0	0	2	1258.65	3062.21		1340.53	177	186
XLB+GLTP+microsomes	Isoform 2 of PHD finger protein 21A OS=Homo sapiens GN=PHF21A	Q96BD5-2|PF21A_HUMAN,Q96BD5-3|PF21A_HUMAN,Q96BD5|PF21A_HUMAN	Uniprot-Human-Nov12015.fasta	74853.5	0.997	1	1	2	0.000312	0.0189	VVEQLRKNLIVK	R	Q	0.997	-0.121	0.143	0	1	0					0	2	0	0	2	1439.89	552.232		402.849	54	65
XLB+GLTP+microsomes	Isoform SIM2S of Single-minded homolog 2 OS=Homo sapiens GN=SIM2	Q14190-2|SIM2_HUMAN,Q14190|SIM2_HUMAN	Uniprot-Human-Nov12015.fasta	73220	0.997	1	1	1	0.000156	0.0158	YAHHLLLVK	R	G	0.997	-0.26	0.328	0	1	0					0	1	0	0	2	1093.65	3179.35		1019.11	279	287
XLB+GLTP+microsomes	Isoform 4 of Butyrophilin subfamily 3 member A1 OS=Homo sapiens GN=BTN3A1	O00481-4|BT3A1_HUMAN,O00481|BT3A1_HUMAN	Uniprot-Human-Nov12015.fasta	57678.3	0.997	1	1	3	0.000468	0.0239	TNLKLPKPPKK	R	V	0.997	-0.412	0.0931	0	1	0					0	3	0	0	2	1263.82	1080.87		4450.04	449	459
XLB+GLTP+microsomes	Isoform 2 of Dynamin-like 120 kDa protein, mitochondrial OS=Homo sapiens GN=OPA1	O60313-2|OPA1_HUMAN,O60313|OPA1_HUMAN	Uniprot-Human-Nov12015.fasta	111634	0.992	1	1	1	0.000156	0.00802	IKLLTGKR	K	V	0.993	-0.389	0.157	0	1	0					0	1	0	0	2	928.63	1150.42		3120.72	925	932
XLB+GLTP+microsomes	Potassium voltage-gated channel subfamily F member 1 OS=Homo sapiens GN=KCNF1 PE=1 SV=1	Q9H3M0|KCNF1_HUMAN	Uniprot-Human-Nov12015.fasta	55586.1	0.997	1	1	2	0.000312	0.0182	IARIFKLAR	R	H	0.997	-0.355	0.0655	0	1	0					0	2	0	0	2	1087.71	2276.85		1308.06	297	305
XLB+GLTP+microsomes	Isoform 10 of Outer dense fiber protein 2 OS=Homo sapiens GN=ODF2	Q5BJF6-10|ODFP2_HUMAN,Q5BJF6-2|ODFP2_HUMAN,Q5BJF6-3|ODFP2_HUMAN,Q5BJF6-4|ODFP2_HUMAN,Q5BJF6-5|ODFP2_HUMAN,Q5BJF6-6|ODFP2_HUMAN,Q5BJF6-7|ODFP2_HUMAN,Q5BJF6-8|ODFP2_HUMAN,Q5BJF6-9|ODFP2_HUMAN,Q5BJF6|ODFP2_HUMAN	Uniprot-Human-Nov12015.fasta	95403.5	0.992	1	1	1	0.000156	0.0122	LLLLLQDK	R	D	0.993	-0.25	0.325	0	1	0					0	1	0	0	2	955.619	3510.35		8956.89	307	314
XLB+GLTP+microsomes	Isoform 2 of Dynein regulatory complex subunit 7 OS=Homo sapiens GN=DRC7	Q8IY82-2|DRC7_HUMAN,Q8IY82|DRC7_HUMAN	Uniprot-Human-Nov12015.fasta	103500	0.997	1	1	2	0.000312	0.0148	VLPKKYTIKPPR	K	D	0.997	-0.695	0.0196	0	1	0					0	2	0	0	2	1439.91	596.243		307.207	241	252
XLB+GLTP+microsomes	Isoform 1 of Dystrophin OS=Homo sapiens GN=DMD	P11532-2|DMD_HUMAN,P11532-3|DMD_HUMAN,P11532-4|DMD_HUMAN,P11532|DMD_HUMAN	Uniprot-Human-Nov12015.fasta	426749	0.997	1	1	1	0.000156	0.00597	LLVEELPLRQGILK	K	Q	0.997	-0.522	0.172	0	1	0					0	0	1	0	2	1621.01	3422.29		17497.2	2255	2268
XLB+GLTP+microsomes	Uncharacterized protein LOC113230 OS=Homo sapiens PE=2 SV=4	Q96FF7|YS003_HUMAN	Uniprot-Human-Nov12015.fasta	24028.3	0.997	1	1	14	0.00218	0.0457	LVVIWPPRRK	K	V	0.997	-0.285	0.0578	0	1	0					0	14	0	0	2	1263.8	493.942		37117.9	197	206
XLB+GLTP+microsomes	Protein Largen OS=Homo sapiens GN=PRR16 PE=1 SV=1	Q569H4|LARGN_HUMAN	Uniprot-Human-Nov12015.fasta	32812.1	0.997	1	1	1	0.000156	0.0592	EQIKIIVEDLELVLGDLK	K	D	0.997	-0.534	0.0855	0	1	0					0	1	0	0	2	2067.2	1276.72		42.45	28	45
XLB+GLTP+microsomes	Chloride channel protein 1 OS=Homo sapiens GN=CLCN1 PE=1 SV=3	P35523|CLCN1_HUMAN	Uniprot-Human-Nov12015.fasta	108628	0.992	1	1	2	0.000312	0.0081	LGQVVRRK	R	L	0.993	-0.325	0.296	0	1	0					0	2	0	0	2	955.616	1317.43		8834.25	106	113
XLB+GLTP+microsomes	Isoform 11 of Serine/threonine-protein kinase Chk2 OS=Homo sapiens GN=CHEK2	O96017-11|CHK2_HUMAN,O96017-12|CHK2_HUMAN,O96017-13|CHK2_HUMAN,O96017-4|CHK2_HUMAN,O96017-9|CHK2_HUMAN,O96017|CHK2_HUMAN	Uniprot-Human-Nov12015.fasta	60915.9	0.992	1	1	1	0.000156	0.0356	KLLVVDPK	K	A	0.993	-0.403	0.261	0	1	0					0	1	0	0	2	911.593	1670.74		1602.35	465	472
XLB+GLTP+microsomes	ATP-binding cassette sub-family B member 10, mitochondrial OS=Homo sapiens GN=ABCB10 PE=1 SV=2	Q9NRK6|ABCBA_HUMAN	Uniprot-Human-Nov12015.fasta	79150.9	0.997	1	1	1	0.000156	0.0149	QRIAIARALLK	K	N	0.997	-0.546	0.228	0	1	0					0	1	0	0	2	1253.81	3587.3		9355.57	640	650
XLB+GLTP+microsomes	UPF0704 protein C6orf165 OS=Homo sapiens GN=C6orf165 PE=1 SV=2	Q8IYR0|CF165_HUMAN	Uniprot-Human-Nov12015.fasta	71194.8	0.997	1	1	1	0.000156	0.0145	KIISYVLLR	R	S	0.997	-0.128	0.118	0	1	0					0	1	0	0	2	1104.71	74.3327		2752.52	133	141
XLB+GLTP+microsomes	Mediator of RNA polymerase II transcription subunit 14 OS=Homo sapiens GN=MED14 PE=1 SV=2	O60244|MED14_HUMAN	Uniprot-Human-Nov12015.fasta	160610	0.997	1	1	1	0.000156	0.00894	TRQLFVRLLALVK	R	W	0.997	-0.153	0.0513	0	1	0					0	1	0	0	2	1557	2761.47		262.755	92	104
XLB+GLTP+microsomes	Isoform 2 of Heterogeneous nuclear ribonucleoprotein H3 OS=Homo sapiens GN=HNRNPH3	P31942-2|HNRH3_HUMAN,P31942-3|HNRH3_HUMAN,P31942-4|HNRH3_HUMAN,P31942|HNRH3_HUMAN	Uniprot-Human-Nov12015.fasta	36927.6	0.997	1	1	1	0.000156	0.0665	MGMGNNYSGGYGTPDGLGGYGR	R	G	0.997	-0.232	0.734	0	1	0					0	0	1	0	2	2214.87	2691.52		2461.05	302	323
XLB+GLTP+microsomes	Isoform 2 of Collagen alpha-3(VI) chain OS=Homo sapiens GN=COL6A3	P12111-2|CO6A3_HUMAN,P12111-4|CO6A3_HUMAN,P12111|CO6A3_HUMAN	Uniprot-Human-Nov12015.fasta	278203	0.997	1	1	10	0.00156	0.00303	KSVLLDKIK	R	N	0.997	-0.372	0.271	0	1	0					0	10	0	0	2	1043.68	598.481		84508.9	1859	1867
XLB+GLTP+microsomes	Beta-actin-like protein 2 OS=Homo sapiens GN=ACTBL2 PE=1 SV=2	Q562R1|ACTBL_HUMAN	Uniprot-Human-Nov12015.fasta	42004.2	0.997	1	1	1	0.000156	0.0479	VAPDEHPILLTEAPLNPK	R	I	0.997	0	2.81	0	1	0	54.5	3.52	0.0147	0.583	0	0	1	0	2	1954.06	2428.77		6643.51	97	114
XLB+GLTP+microsomes	Melanoma-associated antigen 6 OS=Homo sapiens GN=MAGEA6 PE=1 SV=1	P43360|MAGA6_HUMAN	Uniprot-Human-Nov12015.fasta	34892	0.997	1	1	2	0.000312	0.035	VAKLVHFLLLK	K	Y	0.997	-0.692	0.0878	0	1	0					0	2	0	0	2	1280.85	3208.09		1613.74	113	123
XLB+GLTP+microsomes	Methylcytosine dioxygenase TET1 OS=Homo sapiens GN=TET1 PE=1 SV=2	Q8NFU7|TET1_HUMAN	Uniprot-Human-Nov12015.fasta	235308	0.997	1	1	2	0.000312	0.00562	KPSVVVPLEVIK	K	E	0.997	-0.35	0.19	0	1	0					0	2	0	0	2	1307.83	1303.81		1641.29	630	641
XLB+GLTP+microsomes	Beta-1,3-galactosyltransferase 1 OS=Homo sapiens GN=B3GALT1 PE=2 SV=1	Q9Y5Z6|B3GT1_HUMAN	Uniprot-Human-Nov12015.fasta	37994.4	0.997	1	1	7	0.00109	0.0337	LLKPSTKPRRR	K	Y	0.997	-0.731	0.025	0	1	0					0	7	0	0	2	1351.86	705.867		10010.3	191	201
XLB+GLTP+microsomes	Isoform 2 of Nesprin-1 OS=Homo sapiens GN=SYNE1	Q8NF91-2|SYNE1_HUMAN,Q8NF91-4|SYNE1_HUMAN,Q8NF91-8|SYNE1_HUMAN,Q8NF91|SYNE1_HUMAN	Uniprot-Human-Nov12015.fasta	1.0111e+06	0.997	1	1	1	0.000156	0.00542	LSLLDSVVNQRCHQMKER	R	L	0.997	-0.281	0.551	0	1	0					0	1	0	0	2	2215.1	3103.52		522.719	6465	6482
XLB+GLTP+microsomes	Hypoxanthine-guanine phosphoribosyltransferase OS=Homo sapiens GN=HPRT1 PE=1 SV=2	P00492|HPRT_HUMAN	Uniprot-Human-Nov12015.fasta	24580.2	0.997	1	1	1	0.000156	0.0459	MVKVASLLVK	K	R	0.997	-0.295	0.171	0	1	0					0	1	0	0	2	1087.69	3352.06		384.448	157	166
XLB+GLTP+microsomes	Isoform 2 of Leucine-rich repeat-containing protein 18 OS=Homo sapiens GN=LRRC18	Q8N456-2|LRC18_HUMAN,Q8N456|LRC18_HUMAN	Uniprot-Human-Nov12015.fasta	29739.1	0.992	1	1	1	0.000156	0.0314	KITLKVAR	K	N	0.993	-0.253	0.229	0	1	0					0	1	0	0	2	928.63	543.898		15408.4	12	19
XLB+GLTP+microsomes	Pro-opiomelanocortin OS=Homo sapiens GN=POMC PE=1 SV=2	P01189|COLI_HUMAN	Uniprot-Human-Nov12015.fasta	29424.6	0.992	1	1	1	0.000156	0.03	WGKPVGKK	R	R	0.993	-0.0945	0.399	0	1	0					0	1	0	0	2	899.546	3280.61		1839.36	146	153
XLB+GLTP+microsomes	Mucin-5AC OS=Homo sapiens GN=MUC5AC PE=1 SV=4	P98088|MUC5A_HUMAN	Uniprot-Human-Nov12015.fasta	585552	0.997	1	1	1	0.000156	0.00301	RKLALLWALALALACTR	R	H	0.997	-0.586	0.085	0	1	0					0	1	0	0	2	1940.16	2013.19		97.3977	6	22
XLB+GLTP+microsomes	DEP domain-containing protein 1B OS=Homo sapiens GN=DEPDC1B PE=1 SV=2	Q8WUY9|DEP1B_HUMAN	Uniprot-Human-Nov12015.fasta	61772.9	0.997	1	1	2	0.000312	0.0189	VAHLRRVQIK	R	Y	0.997	-0.368	0.217	0	1	0					0	2	0	0	2	1219.77	2200.2		11511.9	407	416
